# Supplementary material for: (7-Chloro-2-oxo-2H-chromen-4-yl)methyl di­ethyl­carbamodi­thio­ate
Source: Acta Crystallogr Sect E Struct Rep Online. 2013 Aug 14;69(Pt 9):o1431–2. doi: 10.1107/S160053681302240X (PMC3884430; doi:10.1107/S160053681302240X)
Supplement: Supplementary file 1 [file e-69-o1431-sup1.cif]

##############################################################################
#                                                                            #
# This CIF contains the data in a paper accepted for publication in          #
# Acta Crystallographica Section E. It conforms to the requirements of       #
# Notes for Authors for Acta Crystallographica Section E, and has been       #
# peer reviewed under the auspices of the IUCr Commission on Journals.       #
#                                                                            #
# Full details of the Crystallographic Information File format               #
# are given in the paper "The Crystallographic Information File (CIF):       #
# a New Standard Archive File for Crystallography" by S. R. Hall, F. H.      #
# Allen and I. D. Brown [Acta Cryst. (1991), A47, 655-685].                  #
#                                                                            #
# The current version of the core CIF dictionary is obtainable from          #
# ftp://ftp.iucr.org/pub/cif_core.dic.                                       #
#                                                                            #
# Software is freely available for graphical display of the structure(s)     #
# in this CIF. For information consult the CIF software page                 #
# http://www.iucr.org/resources/cif/software.                                #
#                                                                            #
# This file may be used for bona fide research purposes within the           #
# scientific community so long as proper attribution is given to the journal # 
# article from which it was obtained.                                        #
#                                                                            #
##############################################################################
data_I
_audit_creation_method     SHELXL-97
_chemical_name_systematic
;
(7-Chloro-2-oxo-2<i>H</i>-chromen-4-yl)methyl diethylcarbamodithioate
;
_chemical_name_common     ?
_chemical_formula_moiety     'C15 H16 Cl N O2 S2'
_chemical_formula_sum     'C15 H16 Cl N O2 S2'
_chemical_formula_iupac     'C15 H16 Cl N O2 S2'
_chemical_formula_weight     341.86
_chemical_melting_point_gt     383
_chemical_melting_point_lt     385
_symmetry_cell_setting     monoclinic
_symmetry_space_group_name_H-M     'P 21/c'
_symmetry_space_group_name_Hall     '-P 2ybc'
loop_
    _symmetry_equiv_pos_as_xyz
    'x, y, z'
    '-x, y+1/2, -z+1/2'
    '-x, -y, -z'
    'x, -y-1/2, z-1/2'
_cell_length_a     7.7005(2)
_cell_length_b     23.3452(8)
_cell_length_c     9.7016(3)
_cell_angle_alpha     90.00
_cell_angle_beta     110.349(2)
_cell_angle_gamma     90.00
_cell_volume     1635.21(9)
_cell_formula_units_Z     4
_cell_measurement_reflns_used     2865
_cell_measurement_theta_min     1.74
_cell_measurement_theta_max     24.99
_cell_measurement_temperature     296(2)
_exptl_crystal_description     plate
_exptl_crystal_colour     colourless
_exptl_crystal_size_max     0.24
_exptl_crystal_size_mid     0.20
_exptl_crystal_size_min     0.12
_exptl_crystal_density_diffrn     1.389
_exptl_crystal_density_meas     ?
_exptl_crystal_density_method     'not measured'
_exptl_crystal_F_000     712
_exptl_absorpt_coefficient_mu     0.491
_exptl_absorpt_correction_type     multi-scan
_exptl_absorpt_process_details     '(SADABS; Sheldrick, 2007)'
_exptl_absorpt_correction_T_min     0.7700
_exptl_absorpt_correction_T_max     1.0000
_exptl_special_details
;
IR (KBr): 675 cm^-1^ (C---S), 1270 cm^-1^ (C=S), 1087 cm^-1^ (C---O), 856 cm^-1^
(C---N),1202 cm^-1^ (C---O---C), 1721 cm^-1^ (C=O). GCMS: m/e: 341. 1H NMR
(400 MHz, CDCl~3~, \\?,. p.p.m): 1.25--1.27 (m, 2H), 1.29--1.32(m, 2H, C~1~),
3.73--3.79 (m, 6H, C~17~), 4.04 (m, 2H, C~4~), 6.56 (s,1<i>H</i>, C~14~), 7.29
(m,1<i>H</i>, C~15~), 7.34 (s,1<i>H</i>, C~8~), 7.70(d, 1H). Mol. Formula:
C~15~H~16~ClNO~2~S~2~. Elemental analysis for C~15~H~16~ClNO~2~S~2~: C, 52.65;
H, 4.67; N, 4.03.
;
_diffrn_ambient_temperature     296(2)
_diffrn_radiation_type     MoK\a
_diffrn_radiation_wavelength     0.71073
_diffrn_radiation_source     'fine-focus sealed tube'
_diffrn_radiation_monochromator     graphite
_diffrn_measurement_device_type     'Bruker SMART CCD area-detector'
_diffrn_measurement_method     '\f and \w scans'
_diffrn_detector_area_resol_mean     ?
_diffrn_reflns_number     11261
_diffrn_reflns_av_R_equivalents     0.0238
_diffrn_reflns_av_sigmaI/netI     0.0219
_diffrn_reflns_theta_min     1.74
_diffrn_reflns_theta_max     24.99
_diffrn_reflns_theta_full     24.99
_diffrn_measured_fraction_theta_max     0.998
_diffrn_measured_fraction_theta_full     0.998
_diffrn_reflns_limit_h_min     -9
_diffrn_reflns_limit_h_max     9
_diffrn_reflns_limit_k_min     -26
_diffrn_reflns_limit_k_max     27
_diffrn_reflns_limit_l_min     -10
_diffrn_reflns_limit_l_max     11
_diffrn_standards_number     .
_diffrn_standards_interval_count     .
_diffrn_standards_interval_time     .
_diffrn_standards_decay_%     ?
_refine_special_details
;
Refinement of <i>F</i>^2^ against ALL reflections. The weighted <i>R</i>-factor
<i>wR</i> and goodness of fit <i>S</i> are based on <i>F</i>^2^, conventional
<i>R</i>-factors <i>R</i> are based on <i>F</i>, with <i>F</i> set to zero for
negative <i>F</i>^2^. The threshold expression of <i>F</i>^2^ >
2\s(<i>F</i>^2^) is used only for calculating <i>R</i>-factors(gt) <i>etc</i>.
and is not relevant to the choice of reflections for refinement.
<i>R</i>-factors based on <i>F</i>^2^ are statistically about twice as large
as those based on <i>F</i>, and <i>R</i>- factors based on ALL data will be
even larger.
;
_reflns_number_total     2865
_reflns_number_gt     2413
_reflns_threshold_expression     I>2\s(I)
_refine_ls_structure_factor_coef     Fsqd
_refine_ls_matrix_type     full
_refine_ls_R_factor_all     0.0477
_refine_ls_R_factor_gt     0.0386
_refine_ls_wR_factor_gt     0.0877
_refine_ls_wR_factor_ref     0.0914
_refine_ls_goodness_of_fit_ref     1.082
_refine_ls_restrained_S_all     1.082
_refine_ls_number_reflns     2865
_refine_ls_number_parameters     190
_refine_ls_number_restraints     0
_refine_ls_hydrogen_treatment     constr
_refine_ls_weighting_scheme     calc
_refine_ls_weighting_details
         'calc w=1/[\s^2^(Fo^2^)+(0.0317P)^2^+1.0627P] where P=(Fo^2^+2Fc^2^)/3'
_atom_sites_solution_hydrogens     geom
_atom_sites_solution_primary     direct
_atom_sites_solution_secondary     difmap
_refine_ls_shift/su_max     0.000
_refine_ls_shift/su_mean     0.000
_refine_diff_density_max     0.382
_refine_diff_density_min     -0.283
_refine_ls_extinction_method     none
_refine_ls_extinction_coef     ?
loop_
    _atom_type_symbol
    _atom_type_description
    _atom_type_scat_dispersion_real
    _atom_type_scat_dispersion_imag
    _atom_type_scat_source
    'C' 'C' 0.0033 0.0016
                         'International Tables Vol C Tables 4.2.6.8 and 6.1.1.4'
    'H' 'H' 0.0000 0.0000
                         'International Tables Vol C Tables 4.2.6.8 and 6.1.1.4'
    'N' 'N' 0.0061 0.0033
                         'International Tables Vol C Tables 4.2.6.8 and 6.1.1.4'
    'O' 'O' 0.0106 0.0060
                         'International Tables Vol C Tables 4.2.6.8 and 6.1.1.4'
    'S' 'S' 0.1246 0.1234
                         'International Tables Vol C Tables 4.2.6.8 and 6.1.1.4'
    'Cl' 'Cl' 0.1484 0.1585
                         'International Tables Vol C Tables 4.2.6.8 and 6.1.1.4'
_computing_data_collection     'SMART (Bruker, 2001)'
_computing_cell_refinement     'SAINT (Bruker, 2001)'
_computing_data_reduction     'SAINT (Bruker, 2001)'
_computing_structure_solution     'SHELXS97 (Sheldrick, 2008)'
_computing_structure_refinement     'SHELXL97 (Sheldrick, 2008)'
_computing_molecular_graphics     'ORTEP-3 for Windows (Farrugia, 2012)'
_computing_publication_material     'SHELXL97 (Sheldrick, 2008)'
loop_
    _atom_site_type_symbol
    _atom_site_label
    _atom_site_fract_x
    _atom_site_fract_y
    _atom_site_fract_z
    _atom_site_U_iso_or_equiv
    _atom_site_adp_type
    _atom_site_calc_flag
    _atom_site_refinement_flags
    _atom_site_occupancy
    _atom_site_symmetry_multiplicity
    _atom_site_disorder_assembly
    _atom_site_disorder_group
    Cl Cl1 0.57033(9) 0.42546(3) 1.32189(7) 0.0585(2) Uani d . 1 1 . .
    S S2 0.39037(8) 0.35206(3) 0.57232(6) 0.04076(17) Uani d . 1 1 . .
    S S3 0.03698(10) 0.35303(3) 0.30671(8) 0.0604(2) Uani d . 1 1 . .
    O O4 0.01217(19) 0.44543(7) 0.86479(16) 0.0419(4) Uani d . 1 1 . .
    O O5 -0.2474(2) 0.45502(9) 0.6779(2) 0.0622(5) Uani d . 1 1 . .
    N N6 0.2357(3) 0.26131(9) 0.4244(2) 0.0508(5) Uani d . 1 1 . .
    C C7 0.5614(4) 0.22830(15) 0.4920(4) 0.0815(10) Uani d . 1 1 . .
    H H7A 0.6573 0.2077 0.5657 0.122 Uiso calc R 1 1 . .
    H H7B 0.6027 0.2666 0.4850 0.122 Uiso calc R 1 1 . .
    H H7C 0.5334 0.2094 0.3989 0.122 Uiso calc R 1 1 . .
    C C8 0.3895(4) 0.23021(12) 0.5337(3) 0.0658(8) Uani d . 1 1 . .
    H H8A 0.3502 0.1914 0.5429 0.079 Uiso calc R 1 1 . .
    H H8B 0.4192 0.2487 0.6286 0.079 Uiso calc R 1 1 . .
    C C9 0.1075(4) 0.22566(13) 0.3077(3) 0.0656(8) Uani d . 1 1 . .
    H H9A 0.1741 0.1929 0.2895 0.079 Uiso calc R 1 1 . .
    H H9B 0.0612 0.2478 0.2176 0.079 Uiso calc R 1 1 . .
    C C10 -0.0528(5) 0.20496(15) 0.3481(5) 0.0893(11) Uani d . 1 1 . .
    H H10A -0.1327 0.1819 0.2697 0.134 Uiso calc R 1 1 . .
    H H10B -0.1207 0.2372 0.3640 0.134 Uiso calc R 1 1 . .
    H H10C -0.0076 0.1825 0.4363 0.134 Uiso calc R 1 1 . .
    C C11 0.2113(3) 0.31763(11) 0.4273(3) 0.0411(6) Uani d . 1 1 . .
    C C12 0.3112(3) 0.42508(9) 0.5676(2) 0.0357(5) Uani d . 1 1 . .
    H H12A 0.4168 0.4508 0.5943 0.043 Uiso calc R 1 1 . .
    H H12B 0.2311 0.4345 0.4685 0.043 Uiso calc R 1 1 . .
    C C13 0.2076(3) 0.43346(9) 0.6713(2) 0.0321(5) Uani d . 1 1 . .
    C C14 0.3045(3) 0.43248(9) 0.8290(2) 0.0315(5) Uani d . 1 1 . .
    C C15 0.2014(3) 0.43771(9) 0.9211(2) 0.0335(5) Uani d . 1 1 . .
    C C16 -0.0825(3) 0.44760(11) 0.7160(3) 0.0410(6) Uani d . 1 1 . .
    C C17 0.0229(3) 0.44064(10) 0.6207(2) 0.0380(5) Uani d . 1 1 . .
    H H17 -0.0394 0.4411 0.5196 0.046 Uiso calc R 1 1 . .
    C C18 0.4971(3) 0.42649(10) 0.8967(2) 0.0365(5) Uani d . 1 1 . .
    H H18 0.5709 0.4239 0.8387 0.044 Uiso calc R 1 1 . .
    C C19 0.5781(3) 0.42443(10) 1.0466(2) 0.0392(5) Uani d . 1 1 . .
    H H19 0.7057 0.4203 1.0902 0.047 Uiso calc R 1 1 . .
    C C20 0.4683(3) 0.42857(10) 1.1319(2) 0.0384(5) Uani d . 1 1 . .
    C C21 0.2794(3) 0.43545(10) 1.0716(2) 0.0384(5) Uani d . 1 1 . .
    H H21 0.2070 0.4385 1.1306 0.046 Uiso calc R 1 1 . .
loop_
    _atom_site_aniso_label
    _atom_site_aniso_U_11
    _atom_site_aniso_U_22
    _atom_site_aniso_U_33
    _atom_site_aniso_U_12
    _atom_site_aniso_U_13
    _atom_site_aniso_U_23
    Cl1 0.0491(4) 0.0892(5) 0.0311(3) 0.0021(3) 0.0063(3) 0.0033(3)
    S2 0.0367(3) 0.0470(4) 0.0369(3) 0.0075(3) 0.0107(2) -0.0014(3)
    S3 0.0507(4) 0.0590(4) 0.0541(4) 0.0072(3) -0.0036(3) -0.0032(3)
    O4 0.0246(7) 0.0666(11) 0.0366(9) 0.0023(7) 0.0134(7) -0.0014(8)
    O5 0.0249(8) 0.1095(16) 0.0517(11) 0.0071(9) 0.0127(8) 0.0029(11)
    N6 0.0462(12) 0.0463(13) 0.0573(13) 0.0041(10) 0.0150(10) -0.0056(10)
    C7 0.0573(18) 0.078(2) 0.100(3) 0.0199(16) 0.0165(18) -0.0167(19)
    C8 0.0703(19) 0.0452(16) 0.072(2) 0.0111(14) 0.0122(16) 0.0004(14)
    C9 0.0649(18) 0.0548(17) 0.072(2) 0.0003(14) 0.0170(16) -0.0194(15)
    C10 0.067(2) 0.076(2) 0.120(3) -0.0166(18) 0.027(2) -0.013(2)
    C11 0.0386(12) 0.0494(15) 0.0384(13) 0.0022(11) 0.0174(11) -0.0026(11)
    C12 0.0339(11) 0.0416(13) 0.0342(12) 0.0008(10) 0.0151(10) 0.0022(10)
    C13 0.0325(11) 0.0311(11) 0.0346(11) -0.0011(9) 0.0142(9) 0.0001(9)
    C14 0.0279(10) 0.0341(12) 0.0326(11) -0.0010(9) 0.0109(9) -0.0009(9)
    C15 0.0271(10) 0.0389(12) 0.0356(12) -0.0014(9) 0.0121(9) -0.0009(9)
    C16 0.0274(11) 0.0551(15) 0.0398(13) 0.0016(10) 0.0107(10) 0.0006(11)
    C17 0.0317(11) 0.0497(14) 0.0320(12) 0.0021(10) 0.0104(9) 0.0018(10)
    C18 0.0292(11) 0.0447(13) 0.0380(12) 0.0007(9) 0.0145(10) -0.0008(10)
    C19 0.0281(11) 0.0475(14) 0.0388(13) 0.0011(10) 0.0077(10) 0.0012(11)
    C20 0.0389(12) 0.0424(13) 0.0321(12) -0.0016(10) 0.0102(10) 0.0011(10)
    C21 0.0379(12) 0.0470(14) 0.0349(12) 0.0001(10) 0.0185(10) -0.0018(10)
_geom_special_details
;
All s.u.'s (except the s.u. in the dihedral angle between two l.s. planes) are
estimated using the full covariance matrix. The cell s.u.'s are taken into
account individually in the estimation of s.u.'s in distances, angles and
torsion angles; correlations between s.u.'s in cell parameters are only used
when they are defined by crystal symmetry. An approximate (isotropic)
treatment of cell s.u.'s is used for estimating s.u.'s involving l.s. planes.
;
loop_
    _geom_bond_atom_site_label_1
    _geom_bond_atom_site_label_2
    _geom_bond_site_symmetry_2
    _geom_bond_distance
    _geom_bond_publ_flag
    Cl1 C20 . 1.735(2) ?
    S2 C11 . 1.783(2) ?
    S2 C12 . 1.806(2) ?
    S3 C11 . 1.662(2) ?
    O4 C16 . 1.373(3) ?
    O4 C15 . 1.379(2) ?
    O5 C16 . 1.205(3) ?
    N6 C11 . 1.330(3) ?
    N6 C9 . 1.474(3) ?
    N6 C8 . 1.477(3) ?
    C7 C8 . 1.513(4) ?
    C7 H7A . 0.9600 ?
    C7 H7B . 0.9600 ?
    C7 H7C . 0.9600 ?
    C8 H8A . 0.9700 ?
    C8 H8B . 0.9700 ?
    C9 C10 . 1.498(5) ?
    C9 H9A . 0.9700 ?
    C9 H9B . 0.9700 ?
    C10 H10A . 0.9600 ?
    C10 H10B . 0.9600 ?
    C10 H10C . 0.9600 ?
    C12 C13 . 1.498(3) ?
    C12 H12A . 0.9700 ?
    C12 H12B . 0.9700 ?
    C13 C17 . 1.344(3) ?
    C13 C14 . 1.451(3) ?
    C14 C15 . 1.392(3) ?
    C14 C18 . 1.404(3) ?
    C15 C21 . 1.373(3) ?
    C16 C17 . 1.437(3) ?
    C17 H17 . 0.9300 ?
    C18 C19 . 1.370(3) ?
    C18 H18 . 0.9300 ?
    C19 C20 . 1.378(3) ?
    C19 H19 . 0.9300 ?
    C20 C21 . 1.375(3) ?
    C21 H21 . 0.9300 ?
loop_
    _geom_angle_atom_site_label_1
    _geom_angle_atom_site_label_2
    _geom_angle_atom_site_label_3
    _geom_angle_site_symmetry_1
    _geom_angle_site_symmetry_3
    _geom_angle
    _geom_angle_publ_flag
    C11 S2 C12 . . 104.12(11) ?
    C16 O4 C15 . . 121.54(17) ?
    C11 N6 C9 . . 120.8(2) ?
    C11 N6 C8 . . 123.7(2) ?
    C9 N6 C8 . . 115.4(2) ?
    C8 C7 H7A . . 109.5 ?
    C8 C7 H7B . . 109.5 ?
    H7A C7 H7B . . 109.5 ?
    C8 C7 H7C . . 109.5 ?
    H7A C7 H7C . . 109.5 ?
    H7B C7 H7C . . 109.5 ?
    N6 C8 C7 . . 112.4(3) ?
    N6 C8 H8A . . 109.1 ?
    C7 C8 H8A . . 109.1 ?
    N6 C8 H8B . . 109.1 ?
    C7 C8 H8B . . 109.1 ?
    H8A C8 H8B . . 107.9 ?
    N6 C9 C10 . . 112.0(3) ?
    N6 C9 H9A . . 109.2 ?
    C10 C9 H9A . . 109.2 ?
    N6 C9 H9B . . 109.2 ?
    C10 C9 H9B . . 109.2 ?
    H9A C9 H9B . . 107.9 ?
    C9 C10 H10A . . 109.5 ?
    C9 C10 H10B . . 109.5 ?
    H10A C10 H10B . . 109.5 ?
    C9 C10 H10C . . 109.5 ?
    H10A C10 H10C . . 109.5 ?
    H10B C10 H10C . . 109.5 ?
    N6 C11 S3 . . 124.23(19) ?
    N6 C11 S2 . . 112.71(17) ?
    S3 C11 S2 . . 123.04(15) ?
    C13 C12 S2 . . 111.11(15) ?
    C13 C12 H12A . . 109.4 ?
    S2 C12 H12A . . 109.4 ?
    C13 C12 H12B . . 109.4 ?
    S2 C12 H12B . . 109.4 ?
    H12A C12 H12B . . 108.0 ?
    C17 C13 C14 . . 118.6(2) ?
    C17 C13 C12 . . 120.9(2) ?
    C14 C13 C12 . . 120.47(18) ?
    C15 C14 C18 . . 117.00(19) ?
    C15 C14 C13 . . 118.45(18) ?
    C18 C14 C13 . . 124.5(2) ?
    C21 C15 O4 . . 115.93(19) ?
    C21 C15 C14 . . 122.90(19) ?
    O4 C15 C14 . . 121.17(19) ?
    O5 C16 O4 . . 116.5(2) ?
    O5 C16 C17 . . 126.2(2) ?
    O4 C16 C17 . . 117.40(18) ?
    C13 C17 C16 . . 122.8(2) ?
    C13 C17 H17 . . 118.6 ?
    C16 C17 H17 . . 118.6 ?
    C19 C18 C14 . . 121.1(2) ?
    C19 C18 H18 . . 119.4 ?
    C14 C18 H18 . . 119.4 ?
    C18 C19 C20 . . 119.2(2) ?
    C18 C19 H19 . . 120.4 ?
    C20 C19 H19 . . 120.4 ?
    C21 C20 C19 . . 122.1(2) ?
    C21 C20 Cl1 . . 118.57(18) ?
    C19 C20 Cl1 . . 119.29(17) ?
    C15 C21 C20 . . 117.6(2) ?
    C15 C21 H21 . . 121.2 ?
    C20 C21 H21 . . 121.2 ?
loop_
    _geom_torsion_atom_site_label_1
    _geom_torsion_atom_site_label_2
    _geom_torsion_atom_site_label_3
    _geom_torsion_atom_site_label_4
    _geom_torsion_site_symmetry_1
    _geom_torsion_site_symmetry_2
    _geom_torsion_site_symmetry_3
    _geom_torsion_site_symmetry_4
    _geom_torsion
    _geom_torsion_publ_flag
    C11 N6 C8 C7 . . . . -87.5(3) ?
    C9 N6 C8 C7 . . . . 92.0(3) ?
    C11 N6 C9 C10 . . . . -89.0(3) ?
    C8 N6 C9 C10 . . . . 91.4(3) ?
    C9 N6 C11 S3 . . . . 1.6(4) ?
    C8 N6 C11 S3 . . . . -178.9(2) ?
    C9 N6 C11 S2 . . . . -176.8(2) ?
    C8 N6 C11 S2 . . . . 2.7(3) ?
    C12 S2 C11 N6 . . . . -172.85(18) ?
    C12 S2 C11 S3 . . . . 8.80(18) ?
    C11 S2 C12 C13 . . . . 93.46(17) ?
    S2 C12 C13 C17 . . . . -108.0(2) ?
    S2 C12 C13 C14 . . . . 70.4(2) ?
    C17 C13 C14 C15 . . . . 1.4(3) ?
    C12 C13 C14 C15 . . . . -177.0(2) ?
    C17 C13 C14 C18 . . . . -178.6(2) ?
    C12 C13 C14 C18 . . . . 2.9(3) ?
    C16 O4 C15 C21 . . . . -179.1(2) ?
    C16 O4 C15 C14 . . . . 0.8(3) ?
    C18 C14 C15 C21 . . . . -2.1(3) ?
    C13 C14 C15 C21 . . . . 177.9(2) ?
    C18 C14 C15 O4 . . . . 178.11(19) ?
    C13 C14 C15 O4 . . . . -2.0(3) ?
    C15 O4 C16 O5 . . . . -179.3(2) ?
    C15 O4 C16 C17 . . . . 0.9(3) ?
    C14 C13 C17 C16 . . . . 0.2(3) ?
    C12 C13 C17 C16 . . . . 178.6(2) ?
    O5 C16 C17 C13 . . . . 178.8(3) ?
    O4 C16 C17 C13 . . . . -1.4(4) ?
    C15 C14 C18 C19 . . . . 1.7(3) ?
    C13 C14 C18 C19 . . . . -178.2(2) ?
    C14 C18 C19 C20 . . . . -0.3(3) ?
    C18 C19 C20 C21 . . . . -0.8(4) ?
    C18 C19 C20 Cl1 . . . . 179.55(18) ?
    O4 C15 C21 C20 . . . . -179.1(2) ?
    C14 C15 C21 C20 . . . . 1.0(3) ?
    C19 C20 C21 C15 . . . . 0.5(4) ?
    Cl1 C20 C21 C15 . . . . -179.90(17) ?
loop_
    _geom_hbond_atom_site_label_D
    _geom_hbond_atom_site_label_H
    _geom_hbond_atom_site_label_A
    _geom_hbond_site_symmetry_A
    _geom_hbond_distance_DH
    _geom_hbond_distance_HA
    _geom_hbond_distance_DA
    _geom_hbond_angle_DHA
    _geom_hbond_publ_flag
    C12 H12A O5 1_655 0.97 2.43 3.264(3) 144 yes
    C18 H18 O5 1_655 0.93 2.54 3.424(3) 159 yes
    C8 H8A Cg2 1_554 0.97 2.95 3.792(3) 146 yes
_iucr_refine_instructions_details
;
TITL Chem_MaheshK_J9_01_0m in P2(1)/c
CELL  0.71073   7.7005  23.3452   9.7016   90.000  110.349   90.000
ZERR     4.00   0.0002   0.0008   0.0003    0.000    0.002    0.000
LATT   1
SYMM  - X, 1/2 + Y, 1/2 - Z
SFAC  C    H    N    O    S    CL
UNIT  60   64   4    8    8    4
MERG   2
OMIT     0.00  50.00
FMAP   2
PLAN    4
ACTA
BOND   $H
CONF
L.S.  10
TEMP    23.00
WGHT    0.031700    1.062700
FVAR       0.17957
CL1   6    0.570325    0.425463    1.321895    11.00000    0.04906    0.08921 =
         0.03114    0.00329    0.00632    0.00210
S2    5    0.390370    0.352061    0.572320    11.00000    0.03671    0.04700 =
         0.03695   -0.00138    0.01073    0.00745
S3    5    0.036980    0.353031    0.306714    11.00000    0.05074    0.05904 =
         0.05411   -0.00320   -0.00359    0.00718
O4    4    0.012169    0.445433    0.864790    11.00000    0.02459    0.06663 =
         0.03656   -0.00138    0.01344    0.00235
O5    4   -0.247446    0.455024    0.677934    11.00000    0.02491    0.10952 =
         0.05167    0.00289    0.01270    0.00715
N6    3    0.235732    0.261313    0.424427    11.00000    0.04624    0.04629 =
         0.05735   -0.00557    0.01498    0.00411
C7    1    0.561436    0.228299    0.492011    11.00000    0.05727    0.07822 =
         0.10024   -0.01670    0.01646    0.01990
AFIX  33
H7A   2    0.657305    0.207655    0.565734    11.00000   -1.50000
H7B   2    0.602681    0.266635    0.484959    11.00000   -1.50000
H7C   2    0.533380    0.209393    0.398908    11.00000   -1.50000
AFIX   0
C8    1    0.389545    0.230213    0.533669    11.00000    0.07028    0.04515 =
         0.07202    0.00043    0.01225    0.01112
AFIX  23
H8A   2    0.350193    0.191376    0.542935    11.00000   -1.20000
H8B   2    0.419215    0.248732    0.628596    11.00000   -1.20000
AFIX   0
C9    1    0.107468    0.225656    0.307697    11.00000    0.06488    0.05483 =
         0.07167   -0.01944    0.01700    0.00032
AFIX  23
H9A   2    0.174071    0.192931    0.289489    11.00000   -1.20000
H9B   2    0.061192    0.247795    0.217642    11.00000   -1.20000
AFIX   0
C10   1   -0.052750    0.204961    0.348057    11.00000    0.06670    0.07644 =
         0.12044   -0.01288    0.02701   -0.01665
AFIX  33
H10A  2   -0.132652    0.181876    0.269699    11.00000   -1.50000
H10B  2   -0.120658    0.237238    0.364026    11.00000   -1.50000
H10C  2   -0.007597    0.182508    0.436305    11.00000   -1.50000
AFIX   0
C11   1    0.211313    0.317630    0.427279    11.00000    0.03857    0.04942 =
         0.03843   -0.00258    0.01736    0.00224
C12   1    0.311192    0.425077    0.567587    11.00000    0.03391    0.04158 =
         0.03417    0.00224    0.01513    0.00084
AFIX  23
H12A  2    0.416770    0.450753    0.594317    11.00000   -1.20000
H12B  2    0.231121    0.434519    0.468482    11.00000   -1.20000
AFIX   0
C13   1    0.207576    0.433457    0.671251    11.00000    0.03250    0.03107 =
         0.03457    0.00010    0.01417   -0.00111
C14   1    0.304545    0.432476    0.829005    11.00000    0.02791    0.03415 =
         0.03259   -0.00087    0.01086   -0.00098
C15   1    0.201429    0.437712    0.921093    11.00000    0.02709    0.03893 =
         0.03559   -0.00095    0.01212   -0.00139
C16   1   -0.082546    0.447601    0.716021    11.00000    0.02736    0.05506 =
         0.03976    0.00059    0.01071    0.00155
C17   1    0.022878    0.440642    0.620663    11.00000    0.03168    0.04974 =
         0.03205    0.00179    0.01040    0.00206
AFIX  43
H17   2   -0.039358    0.441131    0.519565    11.00000   -1.20000
AFIX   0
C18   1    0.497121    0.426493    0.896684    11.00000    0.02924    0.04465 =
         0.03799   -0.00081    0.01452    0.00069
AFIX  43
H18   2    0.570891    0.423889    0.838712    11.00000   -1.20000
AFIX   0
C19   1    0.578131    0.424428    1.046597    11.00000    0.02809    0.04751 =
         0.03879    0.00116    0.00770    0.00112
AFIX  43
H19   2    0.705741    0.420282    1.090245    11.00000   -1.20000
AFIX   0
C20   1    0.468251    0.428566    1.131946    11.00000    0.03890    0.04245 =
         0.03207    0.00109    0.01018   -0.00156
C21   1    0.279378    0.435453    1.071606    11.00000    0.03792    0.04705 =
         0.03494   -0.00180    0.01848    0.00007
AFIX  43
H21   2    0.207046    0.438471    1.130628    11.00000   -1.20000
HKLF 4
REM  Chem_MaheshK_J9_01_0m in P2(1)/c
REM R1 =  0.0386 for   2413 Fo > 4sig(Fo)  and  0.0477 for all   2865 data
REM    190 parameters refined using      0 restraints
END
WGHT      0.0312      1.0676
REM Highest difference peak  0.382,  deepest hole -0.283,  1-sigma level  0.043
Q1    1  -0.0054  0.3401  0.3830  11.00000  0.05    0.38
Q2    1   0.5519  0.3861  1.3035  11.00000  0.05    0.30
Q3    1   0.2682  0.4343  0.7522  11.00000  0.05    0.21
Q4    1   0.0530  0.3910  0.3434  11.00000  0.05    0.19
;
data_global
_journal_data_validation_number     ?
_journal_date_recd_electronic     2013-07-31
_journal_date_accepted     2013-08-09
_journal_name_full     'Acta Crystallographica, Section E'
_journal_year     2013
_journal_volume     69
_journal_issue      9
_journal_page_first     o1431
_journal_page_last     o1432
_journal_paper_category     QO
_journal_paper_doi     10.1107/S160053681302240X
_journal_coeditor_code     ZS2274
_publ_contact_author_name     'H. C. Devarajegowda'
_publ_contact_author_address
;
Department of Physics
Yuvaraja's College (Constituent College)
University of Mysore
Karnataka
India
;
_publ_contact_author_email     'devarajegowda@yahoo.com'
_publ_contact_author_fax     '+91 0821 2419292'
_publ_contact_author_phone     '+91 0821 2518101'
_publ_section_title
;
(7-Chloro-2-oxo-2<i>H</i>-chromen-4-yl)methyl diethylcarbamodithioate
;
loop_
    _publ_author_name
    _publ_author_address
    'T. G. Meenakshi'
;
Department of Physics
Y. Y. D. Govt. First Grade College
Belur 573 115, Hassan
Karnataka, India
;
    'J. Shylajakumari'
;
Department of Physics
AVK College for Women
Hassan 573 201, Karnataka, India
;
    'H. C. Devarajegowda'
;
Department of Physics
Yuvaraja's College (Constituent College)
University of Mysore, Mysore 570 005
Karnataka
India
;
    'K. Mahesh Kumar'
;
Department of Chemistry
Karnatak University's Karnatak Science College
Dharwad, Karnataka 580 001, India
;
    'O. Kotresh'
;
Department of Chemistry
Karnatak University's Karnatak Science College
Dharwad, Karnataka 580 001, India
;
