# Supplementary material for: (7-Chloro-2-oxo-2H-chromen-4-yl)methyl di­ethyl­carbamodi­thio­ate
Source: Acta Crystallogr Sect E Struct Rep Online. 2013 Aug 14;69(Pt 9):o1431–2. doi: 10.1107/S160053681302240X (PMC3884430; doi:10.1107/S160053681302240X)
Supplement: Supplementary file 2 [file e-69-o1431-Isup2.hkl]

#
# h,k,l, Fc-squared, Fo-squared, sigma(Fo-squared) and status flag
#
data_I
_shelx_title ' Chem_MaheshK_J9_01_0m in P2(1)/c'
_shelx_refln_list_code          4
_shelx_F_calc_maximum      180.02
_exptl_crystal_F_000       712.00
_reflns_d_resolution_high  0.8411
 
loop_
 _symmetry_equiv_pos_as_xyz
 'x, y, z'
 '-x, y+1/2, -z+1/2'
 '-x, -y, -z'
 'x, -y-1/2, z-1/2'
 
_cell_length_a     7.7005
_cell_length_b    23.3452
_cell_length_c     9.7016
_cell_angle_alpha  90.000
_cell_angle_beta  110.349
_cell_angle_gamma  90.000
 
_shelx_F_squared_multiplier     1.000
 
loop_
 _refln_index_h
 _refln_index_k
 _refln_index_l
 _refln_F_squared_calc
 _refln_F_squared_meas
 _refln_F_squared_sigma
 _refln_observed_status
   1   0   0     1505.38     1466.78     21.86 o
   2   0   0     6739.00     6817.04     78.50 o
   3   0   0     1931.69     1937.50     19.52 o
   4   0   0     2040.90     2369.85     24.27 o
   5   0   0     3379.49     3351.71     37.45 o
   6   0   0      959.85      942.40     14.54 o
   7   0   0       67.67       76.53      8.42 o
   8   0   0       14.32        9.58      4.84 o
   1   1   0    13051.46    13332.51    117.95 o
   2   1   0       47.79       51.46      1.78 o
   3   1   0       84.71      131.89      2.56 o
   4   1   0      307.09      319.54      4.63 o
   5   1   0        3.05       13.95      1.54 o
   6   1   0     1263.43     1241.39     14.48 o
   7   1   0        1.46        4.74      3.01 o
   8   1   0       42.54       55.30      5.77 o
   0   2   0     4033.47     3050.47     49.31 o
   1   2   0      715.79      738.07      6.64 o
   2   2   0        6.28       14.53      1.25 o
   3   2   0        3.17        4.89      0.82 o
   4   2   0     1983.72     2258.26     16.57 o
   5   2   0       30.85       41.92      2.31 o
   6   2   0       22.19       34.64      3.09 o
   7   2   0      170.15      195.12      8.12 o
   8   2   0       43.89       40.89      4.67 o
   1   3   0      272.70      252.84      4.18 o
   2   3   0      202.80      209.62      3.12 o
   3   3   0     1009.53     1082.62     10.68 o
   4   3   0     1792.65     1806.46     13.88 o
   5   3   0      110.28      115.40      4.30 o
   6   3   0      203.38      189.21      5.96 o
   7   3   0      896.23      794.59     11.29 o
   8   3   0       39.10       41.40      4.64 o
   0   4   0      478.20      538.39     11.79 o
   1   4   0      689.02      728.35      6.29 o
   2   4   0     2335.71     2476.49     19.02 o
   3   4   0     1013.37     1048.94      9.81 o
   4   4   0      126.76      120.76      3.52 o
   5   4   0      409.84      409.30      6.77 o
   6   4   0        8.78       10.70      2.14 o
   7   4   0       10.30       23.85      2.88 o
   8   4   0        6.66        8.91      3.08 o
   1   5   0       26.28       26.93      1.35 o
   2   5   0     2217.91     2215.45     15.10 o
   3   5   0     9595.57     9749.93     61.74 o
   4   5   0      286.10      283.42      5.18 o
   5   5   0      598.66      555.65      8.06 o
   6   5   0      408.18      384.91      7.29 o
   7   5   0      399.47      360.25      7.66 o
   8   5   0      177.86      200.22      8.38 o
   0   6   0    32406.89    31013.32    504.28 o
   1   6   0     7955.80     7906.98     54.42 o
   3   6   0     1199.50     1266.37     11.45 o
   4   6   0      856.80      965.19     10.36 o
   5   6   0      206.05      209.17      5.20 o
   6   6   0       72.06       80.94      5.43 o
   7   6   0      285.87      264.36      6.76 o
   8   6   0      197.93      195.42      8.09 o
   1   7   0        7.13        6.99      1.23 o
   2   7   0      354.68      371.35      5.03 o
   3   7   0      183.94      167.45      3.69 o
   4   7   0      207.30      228.72      4.83 o
   5   7   0       12.95       11.85      1.93 o
   6   7   0       75.50       60.79      3.72 o
   7   7   0      163.29      152.76      5.98 o
   8   7   0       44.65       55.03      9.78 o
   0   8   0    27205.44    27784.53    261.78 o
   1   8   0      131.56      101.28      3.98 o
   2   8   0        0.20        1.88      1.07 o
   3   8   0       67.22       68.97      2.82 o
   4   8   0     1937.67     2220.07     18.63 o
   5   8   0        0.51        0.59      1.64 o
   6   8   0       36.40       32.41      3.30 o
   7   8   0       61.81       69.89      4.40 o
   8   8   0      118.82      126.60      7.67 o
   1   9   0      100.71       81.57      2.96 o
   2   9   0     1360.37     1363.18     11.37 o
   3   9   0     8038.80     8142.93     56.99 o
   4   9   0      150.17      154.98      4.14 o
   5   9   0      443.83      418.94      7.25 o
   6   9   0      481.52      479.32      8.45 o
   7   9   0       99.59       97.69      5.07 o
   8   9   0      370.46      382.86     14.28 o
   0  10   0    25104.48    24634.97    231.84 o
   1  10   0      600.22      604.48      8.64 o
   2  10   0      511.86      460.06      5.96 o
   3  10   0     1782.80     1745.51     16.08 o
   4  10   0      262.63      287.44      5.53 o
   5  10   0     1165.94     1133.57     12.78 o
   6  10   0      105.60      113.59      5.03 o
   7  10   0        0.18        2.89      2.23 o
   8  10   0       74.56       81.48      6.15 o
   1  11   0     4094.00     4271.26     31.35 o
   2  11   0       45.80       34.11      2.15 o
   3  11   0      362.92      395.53      6.38 o
   4  11   0      716.28      681.01      9.45 o
   5  11   0       43.45       46.93      3.23 o
   6  11   0      592.44      535.47     13.94 o
   7  11   0      122.83      118.96      5.63 o
   0  12   0     1722.73     1872.55     35.15 o
   1  12   0     3706.13     3587.79     27.07 o
   2  12   0        2.81        1.18      1.26 o
   3  12   0      124.94      140.47      4.01 o
   4  12   0        5.92        9.16      2.25 o
   5  12   0       40.97       37.19      3.26 o
   6  12   0        0.72        4.02      2.26 o
   7  12   0       34.42       31.94      3.50 o
   1  13   0      423.02      400.83      5.63 o
   2  13   0       45.68       48.97      2.90 o
   3  13   0       51.04       49.07      4.19 o
   4  13   0       35.67       36.37      2.92 o
   5  13   0        2.30        1.57      1.91 o
   6  13   0      105.42      112.87      5.64 o
   7  13   0       88.53       97.60      5.81 o
   0  14   0    14048.40    13568.93    163.16 o
   1  14   0     1081.70     1114.51     10.41 o
   2  14   0     2033.48     2024.21     23.55 o
   3  14   0      385.79      382.58      7.34 o
   4  14   0        4.63        0.00      1.71 o
   5  14   0      163.77      186.80      5.69 o
   6  14   0       15.60       19.12      2.99 o
   7  14   0       69.69       73.01      5.64 o
   1  15   0      112.34      112.40      3.04 o
   2  15   0       20.51       19.40      2.73 o
   3  15   0      378.02      377.99      7.40 o
   4  15   0      621.09      610.37     10.44 o
   5  15   0       35.66       36.13      3.32 o
   6  15   0      123.52      128.02      6.76 o
   7  15   0       58.00       44.31      6.20 o
   0  16   0      733.17      765.25     13.19 o
   1  16   0        8.19        5.64      1.43 o
   2  16   0      378.98      380.63      8.27 o
   3  16   0      182.04      192.35      5.56 o
   4  16   0      643.40      625.59     11.25 o
   5  16   0        6.28        4.82      2.21 o
   6  16   0       24.66       21.42      3.48 o
   7  16   0        2.81        5.04      5.21 o
   1  17   0      305.15      308.90      6.45 o
   2  17   0      153.15      147.81      7.25 o
   3  17   0      810.49      823.75     11.85 o
   4  17   0       93.45       93.83      5.21 o
   5  17   0       17.09       16.74      3.35 o
   6  17   0        4.88        6.40      2.91 o
   0  18   0       38.47       38.54      3.81 o
   1  18   0      473.05      447.12      9.74 o
   2  18   0      110.81       98.55      5.45 o
   3  18   0        1.38        3.42      2.15 o
   4  18   0       33.21       33.02      3.98 o
   5  18   0       25.68       33.14      4.24 o
   6  18   0       33.58       33.58      5.71 o
   1  19   0       99.53       99.84      5.63 o
   2  19   0      223.97      252.24      7.46 o
   3  19   0     1016.80     1058.53     16.97 o
   4  19   0       20.64       34.96      4.25 o
   5  19   0       11.30       15.46      4.30 o
   6  19   0       93.83      102.93      9.22 o
   0  20   0        0.17        0.93      2.83 o
   1  20   0      982.52     1004.52     14.91 o
   2  20   0      120.90      137.43      6.27 o
   3  20   0      579.49      621.66     22.52 o
   4  20   0        8.98        6.84      2.98 o
   5  20   0      207.96      197.60     13.90 o
   1  21   0      165.47      198.19      6.69 o
   2  21   0      117.95      121.36      7.83 o
   3  21   0       16.92       18.85      3.17 o
   4  21   0       35.55       28.00      4.05 o
   5  21   0       35.88       27.74      5.42 o
   0  22   0      207.43      253.38     14.27 o
   1  22   0      104.98      106.51      9.89 o
   2  22   0        8.19        1.73      3.49 o
   3  22   0        0.11        2.99      2.79 o
   4  22   0       59.92       44.03      4.87 o
   5  22   0        2.77        6.54      4.23 o
   1  23   0      112.64      112.62      6.60 o
   2  23   0       13.93       15.13      4.74 o
   3  23   0      276.81      273.83      8.82 o
   4  23   0       42.03       43.02     11.16 o
   0  24   0     1231.00     1302.25     36.60 o
   1  24   0        9.66        5.58      5.27 o
   2  24   0        4.44        9.83      3.03 o
   3  24   0       68.60       74.23      9.36 o
   4  24   0        0.00        0.00      3.62 o
   1  25   0      382.31      332.25     12.50 o
   2  25   0        9.62        6.16      3.18 o
   3  25   0       16.29       12.51      5.07 o
   0  26   0      223.99      240.04     15.20 o
   1  26   0      249.28      228.84     11.63 o
   2  26   0       34.44       34.81      4.89 o
   3  26   0        3.30        6.37      4.53 o
   1  27   0       71.44       46.86     15.82 o
  -8   1   1       63.32       63.09      5.17 o
  -7   1   1        9.96       13.72      3.51 o
  -6   1   1      434.25      423.15      7.03 o
  -5   1   1       76.91       92.88      3.30 o
  -4   1   1     4002.55     4047.41     26.54 o
  -3   1   1     2479.95     2528.51     16.97 o
  -2   1   1     6452.41     6629.19     48.26 o
  -1   1   1     1424.87     1466.01     10.91 o
   0   1   1      219.26      225.92      3.22 o
   1   1   1      209.77      194.68      2.80 o
   2   1   1     2790.82     2748.41     22.57 o
   3   1   1       12.41        5.32      1.12 o
   4   1   1      254.30      217.27      4.62 o
   5   1   1      824.35      784.37     10.33 o
   6   1   1      110.51      110.86      5.55 o
   7   1   1       27.71       26.65      4.28 o
   8   1   1       28.15       38.12      7.23 o
  -8   2   1        8.60        6.56      2.80 o
  -7   2   1       11.26       20.35      2.96 o
  -6   2   1      355.58      351.65      6.61 o
  -5   2   1        2.12        2.08      1.10 o
  -4   2   1       46.46       36.92      1.94 o
  -3   2   1      842.36      879.35      7.12 o
  -2   2   1      576.82      661.27      7.02 o
  -1   2   1       64.79       67.55      1.53 o
   0   2   1      315.04      266.63      2.88 o
   1   2   1     2655.39     2537.57     20.05 o
   2   2   1     5466.32     5696.82     43.06 o
   3   2   1     1169.45     1279.88     11.97 o
   4   2   1       33.36       32.95      2.25 o
   5   2   1      146.99      159.86      4.73 o
   6   2   1      982.66      882.38     13.55 o
   7   2   1      312.78      297.95      9.76 o
   8   2   1      374.34      332.62     16.01 o
  -8   3   1        0.08        0.17      2.39 o
  -7   3   1      863.83      784.69     10.96 o
  -6   3   1      255.96      240.88      5.62 o
  -5   3   1       44.55       57.08      3.56 o
  -4   3   1      606.37      589.37      6.13 o
  -3   3   1        2.84        4.45      0.93 o
  -2   3   1     1108.87     1170.86      9.95 o
  -1   3   1      297.20      267.28      4.66 o
   0   3   1     3148.93     3179.74     24.78 o
   1   3   1      161.81      169.55      3.58 o
   2   3   1      632.95      694.60      6.67 o
   3   3   1      709.27      681.51      7.18 o
   4   3   1      112.96      134.93      3.78 o
   5   3   1     1882.61     1795.63     19.93 o
   6   3   1      136.78      129.98      6.89 o
   7   3   1      402.97      371.02     10.73 o
   8   3   1      149.11      164.01     20.09 o
  -8   4   1       44.26       49.27      4.62 o
  -7   4   1      298.93      293.43      6.81 o
  -6   4   1      927.51      895.09     11.06 o
  -5   4   1      652.77      673.27      8.65 o
  -4   4   1     1308.97     1431.22     10.96 o
  -3   4   1     1690.80     1716.83     14.78 o
  -2   4   1     1644.95     1702.33     13.42 o
  -1   4   1    30075.41    28939.12    348.49 o
   0   4   1     2983.23     3108.97     34.83 o
   1   4   1     1408.43     1410.85     11.17 o
   2   4   1      725.73      790.43      8.06 o
   3   4   1      600.12      748.76      7.80 o
   4   4   1     3742.88     3786.51     30.18 o
   5   4   1      504.44      462.63     11.19 o
   6   4   1      129.46      138.58      6.31 o
   7   4   1      135.99      132.28      6.18 o
   8   4   1       19.03       23.70      5.48 o
  -8   5   1        3.30        5.77      2.90 o
  -7   5   1       88.42       89.98      4.69 o
  -6   5   1        0.81        7.81      1.95 o
  -5   5   1      297.93      291.02      5.63 o
  -4   5   1     1444.47     1511.96     13.50 o
  -3   5   1      943.01      988.26     13.63 o
  -2   5   1        2.53        1.65      0.81 o
  -1   5   1     2389.21     2442.63     20.42 o
   0   5   1      150.42      152.56      4.15 o
   1   5   1     1441.68     1428.36     11.67 o
   2   5   1     2432.77     2519.62     18.22 o
   3   5   1      125.10      160.77      3.85 o
   4   5   1        2.77       11.85      1.46 o
   5   5   1      116.40      117.30      4.03 o
   6   5   1       39.16       42.86      4.46 o
   7   5   1        7.58       15.96      2.97 o
   8   5   1       36.15       39.85      6.27 o
  -8   6   1       63.20       63.27      4.40 o
  -7   6   1      250.87      263.48      6.56 o
  -6   6   1      199.59      218.12      5.54 o
  -5   6   1       27.56       26.37      2.89 o
  -4   6   1     1334.29     1443.93     13.15 o
  -3   6   1     2141.95     2105.84     17.64 o
  -2   6   1        0.74        1.20      0.53 o
  -1   6   1    21889.93    21214.32    166.52 o
   0   6   1     9894.26     9779.11     97.87 o
   1   6   1     5630.25     5408.57     37.51 o
   2   6   1     2146.45     2142.51     18.16 o
   3   6   1       34.43       34.03      2.07 o
   4   6   1      885.18      896.23     10.18 o
   5   6   1       23.24       20.20      2.38 o
   6   6   1        5.52        8.28      2.01 o
   7   6   1        4.46       12.57      2.88 o
   8   6   1       44.79       58.88      7.16 o
  -8   7   1        0.03        0.00      2.21 o
  -7   7   1      619.64      594.72      9.71 o
  -6   7   1       42.08       44.80      3.20 o
  -5   7   1       26.07       27.67      2.45 o
  -4   7   1      176.60      164.21      3.98 o
  -3   7   1      144.05      135.15      3.72 o
  -2   7   1     1564.87     1587.23     18.15 o
  -1   7   1     5607.96     5667.34     62.09 o
   0   7   1    11629.32    11336.85    113.19 o
   1   7   1      114.57      120.04      2.90 o
   2   7   1     2351.28     2496.95     18.37 o
   3   7   1     1349.89     1266.25     11.85 o
   4   7   1       76.07       80.64      3.46 o
   5   7   1     1300.90     1243.10     13.56 o
   6   7   1        4.76        9.41      2.49 o
   7   7   1      425.04      380.64      9.00 o
  -8   8   1        5.92        7.28      2.52 o
  -7   8   1      208.89      212.38      6.07 o
  -6   8   1     1150.37     1123.07     13.06 o
  -5   8   1      659.72      658.82      8.86 o
  -4   8   1       21.52       27.09      2.12 o
  -3   8   1     2479.75     2462.91     20.29 o
  -2   8   1      117.78      131.92      2.78 o
  -1   8   1     6145.13     6043.60     61.00 o
   0   8   1       92.25      108.93      4.47 o
   1   8   1     3030.17     3071.28     25.10 o
   2   8   1     1956.80     1919.85     14.10 o
   3   8   1      630.96      645.66      7.80 o
   4   8   1      303.08      298.74      5.70 o
   5   8   1       36.75       35.54      2.93 o
   6   8   1        3.16        0.59      2.16 o
   7   8   1        4.09       15.00      3.09 o
  -8   9   1       39.68       41.14      5.19 o
  -7   9   1        9.84       16.21      3.57 o
  -6   9   1       23.37       28.66      2.81 o
  -5   9   1       98.33      102.84      4.28 o
  -4   9   1     1910.11     1853.27     26.08 o
  -3   9   1      269.91      245.97      4.52 o
  -2   9   1      320.09      288.43     11.19 o
  -1   9   1        3.78        1.03      0.51 o
   0   9   1     1319.91     1320.87     11.60 o
   1   9   1      399.91      389.77      5.72 o
   2   9   1     2326.42     2286.14     17.46 o
   3   9   1       46.04       67.42      3.18 o
   4   9   1       22.63       23.99      2.22 o
   5   9   1      337.72      333.00      6.73 o
   6   9   1      241.30      224.49      6.61 o
   7   9   1       49.66       49.76      4.32 o
  -8  10   1       10.24       10.25      3.90 o
  -7  10   1       79.44       74.18      4.45 o
  -6  10   1      127.85      134.04      5.33 o
  -5  10   1       88.94       93.20      4.29 o
  -4  10   1       30.05       46.39      4.00 o
  -3  10   1      616.80      599.06      8.48 o
  -2  10   1      725.58      731.67      8.61 o
  -1  10   1     1271.25     1108.97     17.07 o
   0  10   1      158.58      133.88      5.90 o
   1  10   1      912.16      841.55     10.80 o
   2  10   1      204.43      241.03      4.06 o
   3  10   1      115.47      129.04      3.57 o
   4  10   1      469.90      467.86      7.33 o
   5  10   1      354.35      341.71      6.92 o
   6  10   1      662.36      619.85     10.88 o
   7  10   1      150.13      174.66      7.12 o
  -8  11   1       53.15       45.33      6.38 o
  -7  11   1       30.10       33.53      4.04 o
  -6  11   1       61.96       67.67      4.31 o
  -5  11   1      265.81      246.67      7.10 o
  -4  11   1      170.38      168.55      5.13 o
  -3  11   1       50.09       50.95      3.30 o
  -2  11   1       15.88       22.46      2.54 o
  -1  11   1      298.15      304.70      5.23 o
   0  11   1       91.50       79.81      2.50 o
   1  11   1      104.76       96.56      2.64 o
   2  11   1      100.01       86.15      2.63 o
   3  11   1      147.21      142.34      4.10 o
   4  11   1       57.56       60.46      3.80 o
   5  11   1      623.31      625.87      9.44 o
   6  11   1       54.13       54.92      4.18 o
   7  11   1        0.03        2.56      2.62 o
  -7  12   1        1.07        0.00      2.69 o
  -6  12   1       74.76       79.90      4.67 o
  -5  12   1        0.01        0.00      1.68 o
  -4  12   1       89.85       85.40      4.36 o
  -3  12   1      694.92      659.52     11.82 o
  -2  12   1       24.00       21.77      2.17 o
  -1  12   1        0.70        1.97      1.18 o
   0  12   1      158.46      205.15      3.87 o
   1  12   1       31.54       46.47      2.21 o
   2  12   1     1964.21     1880.75     21.96 o
   3  12   1      328.55      320.50      6.05 o
   4  12   1      100.83      105.51      4.61 o
   5  12   1        3.45        8.29      2.11 o
   6  12   1      298.16      271.23      8.16 o
   7  12   1      171.02      178.89      7.45 o
  -7  13   1       96.53       89.34      9.67 o
  -6  13   1       58.34       51.02      4.36 o
  -5  13   1      198.28      224.42      6.10 o
  -4  13   1      917.80      891.54     20.07 o
  -3  13   1     1322.89     1302.67     17.27 o
  -2  13   1      462.38      445.29      8.20 o
  -1  13   1     1910.87     1904.68     18.33 o
   0  13   1       94.40      105.22      3.43 o
   1  13   1      422.70      425.80      6.24 o
   2  13   1      553.31      512.79      8.12 o
   3  13   1      275.03      298.69      8.14 o
   4  13   1       60.22       63.80      3.78 o
   5  13   1      283.57      273.28      6.85 o
   6  13   1       11.34        5.40      2.57 o
   7  13   1      104.59      120.32      6.99 o
  -7  14   1        0.77        0.34      3.13 o
  -6  14   1        3.16        0.00      2.28 o
  -5  14   1      214.18      206.33      7.59 o
  -4  14   1      376.40      381.24      9.74 o
  -3  14   1       43.57       48.27      3.59 o
  -2  14   1       25.14       29.47      3.52 o
  -1  14   1     1947.77     2017.58     21.38 o
   0  14   1     1418.56     1482.19     14.00 o
   1  14   1        4.86       16.46      4.03 o
   2  14   1      426.34      424.94     12.58 o
   3  14   1      222.56      241.00      5.49 o
   4  14   1      347.70      340.23      7.11 o
   5  14   1       27.92       28.94      3.21 o
   6  14   1        5.92        5.63      2.69 o
   7  14   1       20.71       34.53      5.22 o
  -7  15   1       20.85       15.33      4.05 o
  -6  15   1        5.36        8.72      3.33 o
  -5  15   1      127.63      128.73      7.64 o
  -4  15   1     1190.02     1188.69     21.49 o
  -3  15   1        0.16        1.29      1.20 o
  -2  15   1       16.29       16.38      2.44 o
  -1  15   1      310.15      348.33      7.83 o
   0  15   1       25.32       39.71      2.36 o
   1  15   1      528.72      583.72     15.67 o
   2  15   1      841.01      854.78     13.08 o
   3  15   1      215.81      197.12      5.77 o
   4  15   1        0.73        0.00      1.74 o
   5  15   1       31.65       36.62      3.42 o
   6  15   1       33.40       39.49      4.29 o
  -7  16   1        0.53        0.00      3.71 o
  -6  16   1       16.42       25.01      4.89 o
  -5  16   1        4.45        4.02      2.40 o
  -4  16   1      220.80      219.30      9.03 o
  -3  16   1      519.16      507.00     10.47 o
  -2  16   1      240.53      223.61      6.32 o
  -1  16   1      760.15      738.11      9.09 o
   0  16   1      634.57      605.28      8.00 o
   1  16   1       21.78       22.83      3.08 o
   2  16   1     1425.28     1400.34     18.28 o
   3  16   1      174.92      151.94      5.34 o
   4  16   1        0.03        0.00      1.65 o
   5  16   1       42.24       44.07      5.55 o
   6  16   1      260.13      247.48      8.00 o
  -7  17   1       96.67      101.75      9.50 o
  -6  17   1      105.68      105.89      8.30 o
  -5  17   1        5.72        1.24      3.42 o
  -4  17   1      811.81      774.27     16.63 o
  -3  17   1      146.32      159.23      7.61 o
  -2  17   1       89.25       76.20      4.66 o
  -1  17   1      258.37      267.58      5.99 o
   0  17   1      757.90      742.93      9.34 o
   1  17   1      291.10      266.30      7.79 o
   2  17   1      865.40      817.91     13.27 o
   3  17   1      255.54      231.35      6.40 o
   4  17   1        0.68        0.00      1.97 o
   5  17   1      339.88      359.82      8.88 o
   6  17   1       28.06       26.24      4.26 o
  -6  18   1      317.77      316.67     11.82 o
  -5  18   1       71.57       81.94     10.47 o
  -4  18   1      116.11      122.75     11.02 o
  -3  18   1      801.23      773.89     47.82 o
  -2  18   1      282.04      295.64      7.60 o
  -1  18   1      900.88      957.20     13.87 o
   0  18   1       19.97       29.48      2.38 o
   1  18   1      337.18      365.90      9.40 o
   2  18   1      272.93      290.67      8.96 o
   3  18   1      167.73      174.51      5.78 o
   4  18   1       80.86       86.90      5.70 o
   5  18   1        8.60       19.31      5.57 o
   6  18   1       97.91       91.25      7.93 o
  -6  19   1       23.07       27.34      5.39 o
  -5  19   1       20.41       22.67      4.63 o
  -4  19   1      143.87      155.04      8.58 o
  -3  19   1       37.10       34.42      3.86 o
  -2  19   1      262.73      267.65      7.48 o
  -1  19   1      250.07      252.06      6.91 o
   0  19   1        7.24        6.10      1.86 o
   1  19   1       69.28       77.73      5.45 o
   2  19   1      195.82      200.44      7.65 o
   3  19   1      119.24      135.14      5.77 o
   4  19   1       29.33       28.11      3.85 o
   5  19   1       35.35       30.62      5.02 o
  -6  20   1        9.56       15.97      4.85 o
  -5  20   1       70.86       62.48      6.71 o
  -4  20   1        6.36        0.37      3.42 o
  -3  20   1        0.69        1.93      2.25 o
  -2  20   1        4.47        4.62      2.45 o
  -1  20   1      710.87      679.29     11.72 o
   0  20   1      276.47      239.76      7.52 o
   1  20   1        0.64        0.00      2.04 o
   2  20   1        2.13        0.35      2.29 o
   3  20   1       53.98       50.34      4.40 o
   4  20   1       93.93       83.31      6.99 o
   5  20   1        2.62        8.60      3.81 o
  -5  21   1       35.57       37.10      5.88 o
  -4  21   1        5.69        8.23      3.96 o
  -3  21   1        5.30        8.83      2.72 o
  -2  21   1        6.22        4.42      2.39 o
  -1  21   1      437.56      445.46      9.46 o
   0  21   1      467.19      433.80      9.41 o
   1  21   1       34.31       35.73      4.22 o
   2  21   1       55.96       47.59      4.98 o
   3  21   1        0.33        1.83      2.42 o
   4  21   1       30.54       20.86      4.12 o
   5  21   1      130.73      138.64     14.91 o
  -5  22   1       23.95       23.22      5.43 o
  -4  22   1       15.00       20.87      4.75 o
  -3  22   1      165.87      168.79      8.34 o
  -2  22   1       64.75       60.33      5.10 o
  -1  22   1      273.73      302.91      8.18 o
   0  22   1       26.95       24.39      4.17 o
   1  22   1       37.87       38.43      4.39 o
   2  22   1       24.49       30.95      4.42 o
   3  22   1       52.70       49.17      6.25 o
   4  22   1      103.89       98.27      9.20 o
  -5  23   1       14.82       14.49      4.96 o
  -4  23   1      110.02      125.37      8.75 o
  -3  23   1       11.60       16.29      4.26 o
  -2  23   1        0.92        1.32      2.46 o
  -1  23   1       60.74       52.36      7.29 o
   0  23   1       48.69       70.81     10.54 o
   1  23   1       53.76       66.11      5.60 o
   2  23   1       87.95      133.17      8.07 o
   3  23   1       71.72       53.79      6.98 o
   4  23   1        1.36        0.00      3.03 o
  -4  24   1       17.72       13.65      4.91 o
  -3  24   1        0.13        0.00      3.45 o
  -2  24   1       62.61       75.24      6.66 o
  -1  24   1       63.64       57.36      6.00 o
   0  24   1       36.89       47.99      5.69 o
   1  24   1        7.14        3.88      2.91 o
   2  24   1      112.40      114.06      7.55 o
   3  24   1        0.11        0.00      3.17 o
  -3  25   1       18.94        7.53      3.92 o
  -2  25   1      109.91      100.58      7.72 o
  -1  25   1        0.49        3.41      3.29 o
   0  25   1        0.62        7.30      3.61 o
   1  25   1       10.69       11.79      5.89 o
   2  25   1       54.68       54.41      5.87 o
   3  25   1        7.78        5.91      3.64 o
  -3  26   1      101.76       91.84      9.15 o
  -2  26   1       39.44       40.94      8.68 o
  -1  26   1       63.05       63.27      9.92 o
   0  26   1        0.08        4.15      3.39 o
   1  26   1       30.95       19.23      4.61 o
   2  26   1      156.60      182.19      8.68 o
  -2  27   1       58.00       58.62     10.23 o
  -1  27   1       29.82       31.63      7.75 o
   0  27   1       39.60       47.14      8.99 o
   1  27   1       24.65       17.26      4.59 o
  -9   0   2      125.57      132.93      9.46 o
  -8   0   2      297.19      275.44     10.50 o
  -7   0   2       76.65       84.24      6.48 o
  -6   0   2       52.52       70.00      4.23 o
  -5   0   2      117.56      114.63      4.61 o
  -4   0   2     3759.84     3678.73     34.12 o
  -3   0   2     6808.80     7265.94     69.58 o
  -2   0   2    26686.19    26644.39    214.53 o
  -1   0   2    13965.30    13750.69    223.30 o
   0   0   2        5.02        0.00      1.40 o
   1   0   2    10471.25    10107.70     77.99 o
   2   0   2     2179.44     2180.15     21.87 o
   3   0   2     4155.56     4216.57     39.75 o
   4   0   2      197.41      206.86      6.94 o
   5   0   2      488.64      462.08      8.89 o
   6   0   2      118.64      134.73     10.81 o
   7   0   2       26.47       33.64      6.69 o
  -9   1   2       21.94       27.19      3.97 o
  -8   1   2       86.14      100.27      5.43 o
  -7   1   2      367.69      313.68      7.19 o
  -6   1   2      183.18      165.51      5.09 o
  -5   1   2      111.07      105.77      2.98 o
  -4   1   2      268.57      285.07      5.59 o
  -3   1   2      998.39     1068.37     18.01 o
  -2   1   2      290.30      290.31      3.17 o
  -1   1   2    15169.07    15344.46    247.18 o
   0   1   2     2639.77     2525.88     19.95 o
   1   1   2      830.21      833.14      6.33 o
   2   1   2     3530.55     3599.72     23.69 o
   3   1   2        0.02        2.11      0.89 o
   4   1   2     2395.48     2319.84     19.09 o
   5   1   2       28.09       37.25      2.17 o
   6   1   2        0.27        7.56      3.01 o
   7   1   2      204.76      207.04      8.68 o
  -8   2   2       20.02       19.05      3.37 o
  -7   2   2       77.55       91.76      5.48 o
  -6   2   2       85.56       88.79      3.99 o
  -5   2   2       73.78       97.12      2.99 o
  -4   2   2      323.75      333.55      5.00 o
  -3   2   2        0.20        0.18      0.70 o
  -2   2   2      139.43      176.09      2.82 o
  -1   2   2     5655.54     5465.67     64.72 o
   0   2   2     3606.39     3620.48     26.10 o
   1   2   2     1542.83     1559.76     10.46 o
   2   2   2       26.95       31.02      1.45 o
   3   2   2       36.67       42.94      1.82 o
   4   2   2      239.33      230.92      4.10 o
   5   2   2      543.36      523.09      9.38 o
   6   2   2      437.05      402.71     10.84 o
   7   2   2       30.04       32.83      4.77 o
  -8   3   2       51.07       70.89      5.21 o
  -7   3   2        8.03        9.31      2.26 o
  -6   3   2        0.35        0.00      1.45 o
  -5   3   2      388.72      376.55      5.24 o
  -4   3   2      288.52      283.46      4.30 o
  -3   3   2      833.71      870.68      7.82 o
  -2   3   2     2415.13     2467.55     21.61 o
  -1   3   2        1.74        5.13      3.11 o
   0   3   2     1494.89     1448.05     11.51 o
   1   3   2     2967.57     2878.88     20.10 o
   2   3   2     4731.97     4924.33     35.70 o
   3   3   2      293.08      262.06      3.91 o
   4   3   2       95.24       79.39      3.28 o
   5   3   2        1.00        2.29      1.33 o
   6   3   2      529.60      506.32     10.49 o
   7   3   2      186.57      198.05      8.80 o
  -8   4   2       40.97       49.95      6.20 o
  -7   4   2      517.58      489.73      8.45 o
  -6   4   2       15.64       15.58      2.20 o
  -5   4   2       96.71      109.67      3.33 o
  -4   4   2     2351.70     2309.80     16.68 o
  -3   4   2       92.55      102.68      2.55 o
  -2   4   2     3226.31     3374.79     28.82 o
  -1   4   2     1286.51     1281.94     16.29 o
   0   4   2      490.64      473.88      4.49 o
   1   4   2     1905.73     1837.79     14.69 o
   2   4   2       61.19       73.80      2.20 o
   3   4   2       16.77       13.10      1.30 o
   4   4   2        4.53       10.60      2.19 o
   5   4   2        0.03        0.25      1.30 o
   6   4   2        3.65        9.53      3.26 o
   7   4   2      175.87      184.94      9.56 o
  -8   5   2       37.25       37.32      3.48 o
  -7   5   2      212.48      220.81      5.99 o
  -6   5   2        0.97        0.00      1.46 o
  -5   5   2     2791.90     2658.50     23.06 o
  -4   5   2      120.52      138.75      3.11 o
  -3   5   2      474.23      525.17      6.70 o
  -2   5   2     2318.42     2270.07     35.28 o
  -1   5   2     1223.38     1183.05     11.90 o
   0   5   2      133.66       89.92      1.65 o
   1   5   2     6275.36     6178.93     47.94 o
   2   5   2      141.96      137.41      3.38 o
   3   5   2        0.24        0.86      0.91 o
   4   5   2     2299.19     2277.15     23.07 o
   5   5   2      115.00      122.24      4.55 o
   6   5   2       41.27       56.10      4.58 o
   7   5   2       23.00       34.69      3.84 o
  -8   6   2        5.55        7.43      2.98 o
  -7   6   2      462.04      433.44      8.22 o
  -6   6   2        0.02        0.00      1.48 o
  -5   6   2      364.55      345.93      7.39 o
  -4   6   2      246.94      222.96      4.95 o
  -3   6   2      959.97      998.94     10.43 o
  -2   6   2        1.26        1.92      0.65 o
  -1   6   2      672.66      654.55      6.36 o
   0   6   2       79.75       64.51      1.60 o
   1   6   2      265.25      263.51      4.55 o
   2   6   2        2.40        1.78      0.73 o
   3   6   2        6.80       14.21      1.55 o
   4   6   2      827.07      833.85     11.99 o
   5   6   2      715.53      686.95     11.66 o
   6   6   2      230.60      243.26      6.94 o
   7   6   2      250.20      233.33      7.54 o
  -8   7   2       85.13       80.63      5.66 o
  -7   7   2       10.44       16.75      2.56 o
  -6   7   2      291.59      265.24      6.43 o
  -5   7   2      146.04      143.85      4.46 o
  -4   7   2        4.88       11.04      1.77 o
  -3   7   2      202.64      221.73      4.36 o
  -2   7   2     1058.14     1110.57     10.42 o
  -1   7   2     1760.85     1723.49     14.12 o
   0   7   2      161.73      158.17      2.91 o
   1   7   2        0.79        1.24      0.79 o
   2   7   2      114.90       89.86      2.85 o
   3   7   2       22.42       33.25      2.42 o
   4   7   2       13.25       16.87      2.30 o
   5   7   2        7.70        8.68      2.34 o
   6   7   2      122.57      127.01      5.93 o
   7   7   2       51.08       53.52      4.55 o
  -8   8   2        0.49        0.00      2.61 o
  -7   8   2       56.28       73.32      4.29 o
  -6   8   2       52.38       54.38      4.54 o
  -5   8   2      107.07      121.55      4.33 o
  -4   8   2      162.07      175.04      4.24 o
  -3   8   2      403.55      363.28      5.13 o
  -2   8   2       61.12       55.27      1.75 o
  -1   8   2     1135.65     1030.53      9.53 o
   0   8   2      437.72      469.25     15.62 o
   1   8   2      609.28      601.77      6.33 o
   2   8   2        4.58        9.93      1.27 o
   3   8   2       68.78       67.31      4.11 o
   4   8   2      119.35      120.63      4.61 o
   5   8   2      566.92      563.08      9.73 o
   6   8   2      353.48      339.58      8.22 o
   7   8   2      138.89      163.51      7.30 o
  -8   9   2       23.29       19.18      3.97 o
  -7   9   2      316.16      298.30      9.50 o
  -6   9   2      303.92      272.16      8.99 o
  -5   9   2      964.73      966.45     11.74 o
  -4   9   2       95.16       95.60      3.43 o
  -3   9   2        0.19        0.59      0.94 o
  -2   9   2      956.70      982.17      8.97 o
  -1   9   2     3072.53     2978.39     23.37 o
   0   9   2      719.36      657.46      8.97 o
   1   9   2     2048.27     1975.85     16.47 o
   2   9   2      108.56      108.47      2.98 o
   3   9   2      428.67      404.50      7.36 o
   4   9   2     1061.55     1043.67     12.87 o
   5   9   2        2.51        4.18      2.20 o
   6   9   2       84.41       88.68      5.21 o
   7   9   2      225.60      247.22      8.88 o
  -8  10   2       75.70       81.47      6.73 o
  -7  10   2      123.63      134.46      7.78 o
  -6  10   2       23.85       19.41      2.72 o
  -5  10   2       78.45       83.08      4.08 o
  -4  10   2     2298.59     2224.13     21.54 o
  -3  10   2      100.03       95.83      2.91 o
  -2  10   2     3505.90     3395.74     25.42 o
  -1  10   2     2308.84     2334.44     20.66 o
   0  10   2       77.72       62.47      2.85 o
   1  10   2     1902.73     1817.30     17.58 o
   2  10   2      521.52      508.69      7.33 o
   3  10   2      408.74      411.11      7.47 o
   4  10   2        3.39        9.51      2.11 o
   5  10   2      766.14      719.05     13.66 o
   6  10   2        6.37        9.61      2.88 o
   7  10   2      165.63      176.66      8.48 o
  -8  11   2       19.43       21.02      5.18 o
  -7  11   2       39.59       40.57      4.95 o
  -6  11   2        3.98        0.06      2.62 o
  -5  11   2        5.72        3.86      2.05 o
  -4  11   2       17.88       19.73      2.28 o
  -3  11   2       17.74       23.44      3.01 o
  -2  11   2      169.95      187.40      2.95 o
  -1  11   2      714.43      765.51      9.00 o
   0  11   2        0.87        0.00      0.76 o
   1  11   2      165.49      152.38      3.47 o
   2  11   2     1117.93     1038.87     11.17 o
   3  11   2      116.95      113.78      4.14 o
   4  11   2      873.98      780.20     11.04 o
   5  11   2       16.24       20.26      2.92 o
   6  11   2       57.42       65.07      4.76 o
   7  11   2      154.39      175.84      8.40 o
  -8  12   2        4.43        0.00      3.61 o
  -7  12   2       55.62       49.67      6.13 o
  -6  12   2      101.53       90.57      7.88 o
  -5  12   2        0.62        0.00      1.94 o
  -4  12   2       38.63       26.95      2.57 o
  -3  12   2      240.99      235.19      4.59 o
  -2  12   2      829.48      846.66      9.07 o
  -1  12   2      518.21      517.40      6.67 o
   0  12   2      272.06      266.41      5.73 o
   1  12   2       21.80       25.73      2.06 o
   2  12   2        3.49        2.58      1.26 o
   3  12   2       45.90       46.82      3.01 o
   4  12   2       74.63       76.96      4.23 o
   5  12   2       61.05       65.70      4.36 o
   6  12   2        0.54        1.21      2.54 o
   7  12   2       16.00       24.25      4.22 o
  -7  13   2       43.39       46.06      5.10 o
  -6  13   2       78.68       86.38      6.21 o
  -5  13   2       65.72       65.18      6.02 o
  -4  13   2        0.14        5.91      2.07 o
  -3  13   2      197.05      215.13      6.29 o
  -2  13   2      139.23      138.84      3.48 o
  -1  13   2      516.15      447.51      8.07 o
   0  13   2       31.97       40.78      3.04 o
   1  13   2      201.27      210.98      4.31 o
   2  13   2      829.16      817.27     11.02 o
   3  13   2        2.60        0.74      1.64 o
   4  13   2       39.55       41.65      3.49 o
   5  13   2        0.44        0.58      2.10 o
   6  13   2      100.93       94.59      5.50 o
  -7  14   2       74.24       80.49      6.52 o
  -6  14   2        1.32        0.00      3.33 o
  -5  14   2       51.28       67.64      9.80 o
  -4  14   2     1430.71     1460.03     26.10 o
  -3  14   2       81.89       69.82      4.26 o
  -2  14   2     1666.90     1573.75     16.22 o
  -1  14   2       11.51       20.17      2.64 o
   0  14   2       38.93       40.95      3.88 o
   1  14   2     2825.39     2807.60     25.97 o
   2  14   2      215.26      222.85      5.58 o
   3  14   2       46.00       50.96      3.60 o
   4  14   2      104.98      103.59      5.77 o
   5  14   2       31.63       35.56      3.52 o
   6  14   2        9.22        5.17      2.69 o
  -7  15   2       24.29       22.17      5.24 o
  -6  15   2       11.49        0.32      4.97 o
  -5  15   2      992.35      956.45     19.09 o
  -4  15   2        8.05       11.24      3.38 o
  -3  15   2       11.36       16.85      2.76 o
  -2  15   2      141.46      133.90      5.10 o
  -1  15   2      192.72      183.55      4.76 o
   0  15   2        1.51        1.19      1.23 o
   1  15   2      507.32      548.13      9.84 o
   2  15   2     1995.12     1990.21     23.78 o
   3  15   2       72.60       54.43      3.78 o
   4  15   2      494.82      488.53      9.65 o
   5  15   2        0.33        0.00      2.27 o
   6  15   2        2.24        0.58      2.81 o
  -7  16   2       50.25       46.15      7.88 o
  -6  16   2       19.47       16.28      4.65 o
  -5  16   2       85.23       82.36     10.70 o
  -4  16   2      382.03      401.29     21.09 o
  -3  16   2        0.99        4.45      1.97 o
  -2  16   2       33.68       33.02      3.07 o
  -1  16   2      201.69      219.61      5.40 o
   0  16   2        1.57        0.16      1.31 o
   1  16   2      641.87      665.37     11.23 o
   2  16   2      123.82      130.33      8.37 o
   3  16   2        9.68        6.15      2.17 o
   4  16   2       76.76       80.94      5.43 o
   5  16   2      126.19      151.74      7.06 o
   6  16   2       65.52       78.07      5.82 o
  -7  17   2        1.48        0.00      3.80 o
  -6  17   2       91.16       96.22      8.28 o
  -5  17   2       27.66       24.59      4.78 o
  -4  17   2       42.31       66.94      6.30 o
  -3  17   2       12.56        9.35      2.31 o
  -2  17   2        9.57        9.77      2.60 o
  -1  17   2       94.79      104.26      4.06 o
   0  17   2       71.60       67.13      3.38 o
   1  17   2      155.77      174.81      5.94 o
   2  17   2        4.78        5.68      3.19 o
   3  17   2       18.13       18.77      3.16 o
   4  17   2       19.55       20.78      3.11 o
   5  17   2        0.37        3.38      2.65 o
   6  17   2        0.88        1.85      2.72 o
  -6  18   2       36.37       33.11      5.88 o
  -5  18   2       20.74       24.85      5.10 o
  -4  18   2      176.12      163.15      8.16 o
  -3  18   2       52.20       53.82      6.25 o
  -2  18   2      221.42      186.37      6.15 o
  -1  18   2       19.36       17.84      2.28 o
   0  18   2        0.20        0.00      1.95 o
   1  18   2       86.85       86.21      4.94 o
   2  18   2        4.00        1.10      2.43 o
   3  18   2       69.93       66.68      4.85 o
   4  18   2        0.14        2.26      3.67 o
   5  18   2        0.06        0.00      2.45 o
  -6  19   2       14.55       11.78      6.72 o
  -5  19   2       75.48       81.97     10.58 o
  -4  19   2       40.02       38.85      5.14 o
  -3  19   2       43.89       41.84      5.00 o
  -2  19   2       12.42       14.02      2.66 o
  -1  19   2      602.56      615.36     13.01 o
   0  19   2       17.04       24.57      5.82 o
   1  19   2      266.73      290.04      7.71 o
   2  19   2      177.20      167.70      8.65 o
   3  19   2        6.74       10.64      2.87 o
   4  19   2      448.28      448.44     11.08 o
   5  19   2        4.51        8.97      3.04 o
  -6  20   2        5.61        1.94      4.47 o
  -5  20   2       38.38       28.99      5.38 o
  -4  20   2      170.09      179.24      8.80 o
  -3  20   2        6.14        7.17      3.35 o
  -2  20   2      158.55      168.39      7.75 o
  -1  20   2      173.25      211.65      7.95 o
   0  20   2       38.61       43.69      3.63 o
   1  20   2      192.37      212.15      7.81 o
   2  20   2        0.05        4.34      3.87 o
   3  20   2       45.43       44.16      4.29 o
   4  20   2       66.03       75.85      5.95 o
   5  20   2      176.16      183.60      9.53 o
  -5  21   2        9.51        5.80      4.32 o
  -4  21   2       21.27       16.03      4.47 o
  -3  21   2       82.80       94.86      9.78 o
  -2  21   2        0.38        0.00      2.78 o
  -1  21   2      116.32      138.26      7.05 o
   0  21   2       31.59       27.00      3.65 o
   1  21   2       40.48       41.16     13.87 o
   2  21   2        6.25       13.94      3.32 o
   3  21   2        0.46        0.92      2.35 o
   4  21   2       54.69       62.29      8.20 o
  -5  22   2        0.09        0.00      3.77 o
  -4  22   2        1.05        0.00      3.68 o
  -3  22   2       10.59       17.87      6.99 o
  -2  22   2        7.21        3.16      4.91 o
  -1  22   2      234.39      254.31     14.89 o
   0  22   2        2.26        4.85      3.68 o
   1  22   2        2.71        5.47      2.58 o
   2  22   2       12.37       12.06      3.28 o
   3  22   2        1.40        3.76      2.78 o
   4  22   2        0.60        2.65      3.49 o
  -5  23   2       14.50       25.51      5.49 o
  -4  23   2        0.20        0.00      3.39 o
  -3  23   2        0.60        0.00      3.22 o
  -2  23   2       93.77       94.96      7.18 o
  -1  23   2      204.62      171.19     12.72 o
   0  23   2        0.52        0.00      2.29 o
   1  23   2       59.70       70.82      5.84 o
   2  23   2        0.13        0.38      2.67 o
   3  23   2        0.60        0.00      2.50 o
   4  23   2      106.30      106.48      9.92 o
  -4  24   2      137.05      155.02      9.25 o
  -3  24   2        4.86        7.99      3.90 o
  -2  24   2      219.90      259.40     10.11 o
  -1  24   2      112.00      106.38     12.41 o
   0  24   2       14.02       21.71      6.20 o
   1  24   2      199.76      214.32      8.55 o
   2  24   2       45.99       48.59      5.50 o
   3  24   2       22.04       21.34      4.54 o
  -3  25   2        3.73        0.84      3.80 o
  -2  25   2       76.70       81.01      8.68 o
  -1  25   2       93.29       84.67     11.16 o
   0  25   2        8.44        7.75      4.96 o
   1  25   2       32.10       26.90      6.70 o
   2  25   2      153.83      196.51      8.94 o
  -3  26   2       32.91       27.01      5.47 o
  -2  26   2       49.38       66.37     10.54 o
  -1  26   2        5.14        6.51      4.96 o
   0  26   2       15.99       13.65      5.58 o
   1  26   2      102.55      100.17     13.03 o
   2  26   2       40.18       49.09     12.89 o
  -1  27   2        4.44       13.34      5.89 o
   0  27   2        0.02        0.00      4.03 o
  -9   1   3       51.72       63.57     11.79 o
  -8   1   3      248.85      244.71      6.76 o
  -7   1   3       18.83       21.35      2.43 o
  -6   1   3     3619.84     3479.13     23.63 o
  -5   1   3      610.81      601.32      8.71 o
  -4   1   3       70.16       61.62      2.22 o
  -3   1   3     2736.71     2898.03     19.70 o
  -2   1   3      167.52      162.79      3.54 o
  -1   1   3     1508.38     1407.64     15.17 o
   0   1   3     3878.34     3780.66     27.29 o
   1   1   3      574.88      633.36      5.64 o
   2   1   3       12.38       15.09      1.22 o
   3   1   3      347.56      325.38      4.94 o
   4   1   3      146.55      145.58      3.77 o
   5   1   3      478.08      480.84      9.70 o
   6   1   3       31.79       23.75      4.14 o
   7   1   3        9.92        8.69      3.78 o
  -9   2   3        2.68        1.27      3.51 o
  -8   2   3       97.37      109.65      6.66 o
  -7   2   3      118.02      124.63      4.68 o
  -6   2   3     1403.79     1426.92     12.37 o
  -5   2   3      499.89      503.51      6.23 o
  -4   2   3      818.17      836.44      8.16 o
  -3   2   3      418.59      415.12      6.73 o
  -2   2   3    14784.92    15135.14    195.83 o
  -1   2   3     2040.80     2108.95     27.31 o
   0   2   3     3764.24     3647.41     26.52 o
   1   2   3      601.79      614.04      5.56 o
   2   2   3       81.08       85.46      2.27 o
   3   2   3     1756.38     1710.18     14.07 o
   4   2   3     1548.94     1503.83     14.02 o
   5   2   3      632.86      624.42     11.22 o
   6   2   3      295.96      273.47     11.55 o
   7   2   3      107.82      116.53      7.81 o
  -9   3   3        9.64       19.17      4.59 o
  -8   3   3      290.28      279.57      8.87 o
  -7   3   3      272.13      257.99      6.06 o
  -6   3   3      106.07      141.96      6.79 o
  -5   3   3       66.40       80.33      3.15 o
  -4   3   3      151.41      142.04      3.42 o
  -3   3   3       75.09       66.92      2.06 o
  -2   3   3     7586.05     7796.74     76.39 o
  -1   3   3      497.24      477.32      6.67 o
   0   3   3        0.12        0.00      0.57 o
   1   3   3      546.79      495.14      4.88 o
   2   3   3        1.70        3.14      0.80 o
   3   3   3     2638.71     2611.12     20.65 o
   4   3   3      239.68      231.95      4.65 o
   5   3   3        2.85       18.39      3.01 o
   6   3   3      479.87      477.63     10.59 o
   7   3   3       11.76       16.07      4.08 o
  -9   4   3      139.00      161.46     26.67 o
  -8   4   3      124.41      124.42      5.87 o
  -7   4   3      115.90      109.16      5.17 o
  -6   4   3     1365.98     1383.35     13.93 o
  -5   4   3      955.45      890.17      9.56 o
  -4   4   3      496.33      512.66      6.54 o
  -3   4   3     3563.97     3616.59     28.64 o
  -2   4   3      993.52     1262.90     30.05 o
  -1   4   3      744.78      737.41     12.85 o
   0   4   3      129.39      155.86      3.39 o
   1   4   3     3034.07     3052.35     20.44 o
   2   4   3     1430.37     1471.66     11.79 o
   3   4   3      412.79      418.00     10.13 o
   4   4   3      371.38      362.74      6.92 o
   5   4   3     1063.41     1021.11     17.07 o
   6   4   3       81.17       89.61      5.71 o
   7   4   3       11.11       11.63      7.42 o
  -8   5   3       40.02       49.48      4.60 o
  -7   5   3        6.65        6.84      2.29 o
  -6   5   3      698.06      744.89      9.63 o
  -5   5   3      165.72      167.16      4.07 o
  -4   5   3       53.62       62.05      2.62 o
  -3   5   3       98.14       99.40      2.66 o
  -2   5   3      155.63      158.28      4.47 o
  -1   5   3      259.89      270.84      6.27 o
   0   5   3      848.29      854.48     10.11 o
   1   5   3     1378.25     1464.10     11.25 o
   2   5   3      336.68      310.35      4.73 o
   3   5   3       42.77       49.13      2.57 o
   4   5   3       41.45       42.18      3.07 o
   5   5   3      157.09      172.68      6.40 o
   6   5   3       22.72       31.53      4.06 o
   7   5   3       18.69       11.16      5.48 o
  -8   6   3       22.58       27.28      3.82 o
  -7   6   3        3.59        0.00      2.56 o
  -6   6   3     1126.54     1111.04     13.20 o
  -5   6   3      990.92      979.14     11.27 o
  -4   6   3      266.94      259.81      4.92 o
  -3   6   3      247.05      233.09      3.91 o
  -2   6   3      176.20      190.30      4.21 o
  -1   6   3      176.38      147.76      2.78 o
   0   6   3     2216.90     2175.64     15.03 o
   1   6   3     1754.95     1869.61     15.96 o
   2   6   3      211.31      266.57      4.40 o
   3   6   3       19.59       20.64      1.85 o
   4   6   3      419.52      422.16      7.60 o
   5   6   3      263.93      247.51      7.34 o
   6   6   3      146.19      158.56      8.75 o
   7   6   3       48.29       60.78      7.15 o
  -8   7   3       25.63       37.14      4.82 o
  -7   7   3       90.78      107.58      6.78 o
  -6   7   3      397.55      422.69     10.80 o
  -5   7   3     1323.95     1279.79     13.49 o
  -4   7   3     1427.01     1325.19     13.50 o
  -3   7   3        2.49        5.60      1.29 o
  -2   7   3     2687.20     2757.32     27.21 o
  -1   7   3     2583.76     2472.22     19.70 o
   0   7   3        9.20        7.81      0.88 o
   1   7   3     9335.75     9125.11     59.10 o
   2   7   3      114.82      109.50      2.93 o
   3   7   3     2640.99     2595.89     25.12 o
   4   7   3      256.56      271.27      6.20 o
   5   7   3      244.80      246.42      7.42 o
   6   7   3     1072.61     1033.00     15.04 o
   7   7   3      260.15      245.70     10.90 o
  -8   8   3      192.62      191.33      9.22 o
  -7   8   3      287.13      247.24      8.49 o
  -6   8   3      410.48      416.37     10.14 o
  -5   8   3     2111.62     2068.44     19.05 o
  -4   8   3      508.80      516.15      7.24 o
  -3   8   3     3551.94     3556.82     26.60 o
  -2   8   3      138.99      116.43      3.63 o
  -1   8   3       26.16       29.06      1.84 o
   0   8   3     2436.77     2379.97     18.83 o
   1   8   3       80.59       93.34      3.31 o
   2   8   3      257.89      234.48      4.00 o
   3   8   3       42.12       53.40      2.90 o
   4   8   3      135.92      136.58      4.57 o
   5   8   3       48.72       49.84      4.01 o
   6   8   3        3.29       19.53      3.64 o
   7   8   3      114.28      139.21     10.22 o
  -8   9   3       35.16       37.94      4.97 o
  -7   9   3        0.11        3.55      3.01 o
  -6   9   3     1474.79     1401.65     19.98 o
  -5   9   3        1.62       11.49      3.01 o
  -4   9   3        5.71        6.59      1.57 o
  -3   9   3     1444.39     1489.12     12.92 o
  -2   9   3        4.79       12.43      1.34 o
  -1   9   3        0.14        0.48      0.67 o
   0   9   3      658.89      637.27      7.08 o
   1   9   3     2496.96     2655.43     34.02 o
   2   9   3        1.37        3.28      1.06 o
   3   9   3      254.52      277.77      5.48 o
   4   9   3       46.10       48.46      3.50 o
   5   9   3       53.82       59.77      4.88 o
   6   9   3        4.61        6.35      2.78 o
  -8  10   3        2.91        8.95      6.49 o
  -7  10   3      124.49      130.18      7.61 o
  -6  10   3      446.00      454.75     10.75 o
  -5  10   3      231.59      247.61      8.89 o
  -4  10   3      167.51      162.33      8.86 o
  -3  10   3      731.41      736.32      9.07 o
  -2  10   3     1710.87     1796.37     16.93 o
  -1  10   3      127.27      139.93      3.34 o
   0  10   3      138.07      164.05      4.69 o
   1  10   3      208.34      198.98      4.76 o
   2  10   3      882.80      918.76      9.88 o
   3  10   3      717.58      697.46      9.04 o
   4  10   3       11.01        7.23      2.61 o
   5  10   3       63.36       66.89      4.57 o
   6  10   3        0.00        5.56      2.73 o
  -8  11   3       22.94       29.68      4.63 o
  -7  11   3       52.68       63.18      5.69 o
  -6  11   3      504.80      520.99     16.67 o
  -5  11   3      100.50      122.33      7.28 o
  -4  11   3      396.07      418.56     13.42 o
  -3  11   3      322.93      332.73      5.69 o
  -2  11   3       13.34       23.10      1.96 o
  -1  11   3        2.82        2.47      1.06 o
   0  11   3      301.32      286.91      5.32 o
   1  11   3      595.88      541.64      7.33 o
   2  11   3        5.97        7.96      1.66 o
   3  11   3      651.15      631.01      8.65 o
   4  11   3      100.34      109.08      5.04 o
   5  11   3       19.16       19.65      3.05 o
   6  11   3      222.56      220.15      7.26 o
  -8  12   3       19.18       22.02      5.22 o
  -7  12   3        1.92        3.15      3.96 o
  -6  12   3     1015.67     1012.37     26.41 o
  -5  12   3      941.61      928.73     18.04 o
  -4  12   3       70.08       65.08      5.42 o
  -3  12   3        0.02        1.40      1.39 o
  -2  12   3     2524.36     2447.39     22.21 o
  -1  12   3      145.06      132.43      3.56 o
   0  12   3     1615.25     1575.19     16.14 o
   1  12   3       79.98       87.17      3.22 o
   2  12   3       33.92       36.60      2.43 o
   3  12   3      595.56      578.61      9.03 o
   4  12   3      265.65      262.14      6.64 o
   5  12   3      496.68      511.99      9.97 o
   6  12   3      163.45      172.48      8.47 o
  -8  13   3      260.68      254.22     12.16 o
  -7  13   3       99.11      105.97      8.62 o
  -6  13   3      576.20      601.81     15.33 o
  -5  13   3     1350.08     1284.50     22.94 o
  -4  13   3        3.95        6.56      2.94 o
  -3  13   3       89.70       97.98      6.28 o
  -2  13   3     2543.63     2469.92     24.94 o
  -1  13   3       94.36       99.46      3.37 o
   0  13   3      730.35      692.48      9.34 o
   1  13   3      170.39      168.34      4.18 o
   2  13   3      192.31      186.53      4.74 o
   3  13   3      393.31      382.91      7.51 o
   4  13   3       13.40       12.35      2.54 o
   5  13   3      270.02      279.23     11.14 o
   6  13   3       54.16       61.41      4.94 o
  -7  14   3       13.37       20.06      5.01 o
  -6  14   3        0.62        8.93      3.97 o
  -5  14   3       58.09       83.79      6.79 o
  -4  14   3        0.72        1.74      2.63 o
  -3  14   3       12.75       14.17      3.37 o
  -2  14   3        1.81        3.97      1.45 o
  -1  14   3      173.46      159.49      4.20 o
   0  14   3        1.25        0.39      1.33 o
   1  14   3      136.59      125.94      5.03 o
   2  14   3       14.11       19.54      2.27 o
   3  14   3       81.53       86.32      4.73 o
   4  14   3      313.98      285.27      7.08 o
   5  14   3       28.47       25.88      3.46 o
   6  14   3       31.91       39.78      4.25 o
  -7  15   3        0.01        0.98      3.93 o
  -6  15   3      323.18      303.81     11.36 o
  -5  15   3       57.89       67.79      6.38 o
  -4  15   3        1.09        0.00      2.64 o
  -3  15   3      209.56      208.99     11.34 o
  -2  15   3        0.19        2.76      1.34 o
  -1  15   3       45.08       52.28      2.84 o
   0  15   3        8.26        9.54      2.00 o
   1  15   3      406.05      410.48      8.67 o
   2  15   3       15.66       19.48      2.41 o
   3  15   3        0.16        0.28      1.98 o
   4  15   3       28.35       40.56      3.87 o
   5  15   3      106.65      105.61      6.96 o
   6  15   3        0.98        7.87      3.26 o
  -7  16   3       37.61       23.98      5.58 o
  -6  16   3       15.77       13.14      4.62 o
  -5  16   3      113.78      127.33     12.24 o
  -4  16   3      172.96      183.47      8.34 o
  -3  16   3       14.25       12.18      3.30 o
  -2  16   3     1012.87     1017.39     21.89 o
  -1  16   3       50.23       54.51      3.71 o
   0  16   3     1313.88     1286.95     13.66 o
   1  16   3       24.54       32.65      3.29 o
   2  16   3      735.58      719.68     13.61 o
   3  16   3      164.42      167.37      5.66 o
   4  16   3      477.91      460.37      9.87 o
   5  16   3        1.44        0.00      2.63 o
  -7  17   3      235.21      199.13     11.11 o
  -6  17   3        0.35        0.54      4.06 o
  -5  17   3       25.68       42.15      5.56 o
  -4  17   3      228.85      220.11      9.06 o
  -3  17   3        0.81        2.74      2.96 o
  -2  17   3      956.90      882.81     16.59 o
  -1  17   3       66.64       55.76      3.45 o
   0  17   3       33.74       41.32      3.20 o
   1  17   3     1244.03     1284.02     17.77 o
   2  17   3       64.88       85.58      6.04 o
   3  17   3      279.28      279.09      7.26 o
   4  17   3       45.76       55.71      5.17 o
   5  17   3        0.01        0.00      2.64 o
  -6  18   3      354.52      345.86     16.21 o
  -5  18   3      645.98      629.52     25.45 o
  -4  18   3       12.17       19.00      4.29 o
  -3  18   3      600.68      604.92     14.21 o
  -2  18   3       59.07       64.11      9.92 o
  -1  18   3        4.09        1.31      2.20 o
   0  18   3      655.95      641.76     11.24 o
   1  18   3       96.10      110.52      5.45 o
   2  18   3       23.08       17.31      5.32 o
   3  18   3       38.33       47.22      7.58 o
   4  18   3       73.13       61.20      4.77 o
   5  18   3        4.53        4.07      2.90 o
  -6  19   3       29.56       26.40      5.72 o
  -5  19   3      214.07      199.82     12.33 o
  -4  19   3      163.90      151.17     15.69 o
  -3  19   3       28.82       34.11      5.01 o
  -2  19   3       90.97       93.37     12.94 o
  -1  19   3       10.39        4.65      2.64 o
   0  19   3       18.03       18.94      2.71 o
   1  19   3      460.56      471.19     11.48 o
   2  19   3       14.43       10.40      3.47 o
   3  19   3       20.85       24.37      3.65 o
   4  19   3        5.77       11.41      3.52 o
   5  19   3       17.23       20.93      3.86 o
  -6  20   3       80.33       65.63      7.46 o
  -5  20   3       65.38       52.65      6.62 o
  -4  20   3        0.48        0.00      3.22 o
  -3  20   3      104.91      117.01      7.89 o
  -2  20   3        4.88        4.55      3.05 o
  -1  20   3       76.02       62.77      5.53 o
   0  20   3       21.81       21.57      3.28 o
   1  20   3       18.05       20.70      3.47 o
   2  20   3       69.92       87.28      6.41 o
   3  20   3        0.43        5.00      2.75 o
   4  20   3      113.01       83.80      6.38 o
  -5  21   3      217.30      225.76     16.89 o
  -4  21   3        7.98       13.31      4.28 o
  -3  21   3       71.92       71.76      6.49 o
  -2  21   3       90.85       92.89      7.02 o
  -1  21   3       57.60       66.99      9.30 o
   0  21   3       24.41       21.09      4.54 o
   1  21   3       99.01       94.80      6.48 o
   2  21   3        1.05        0.63      2.79 o
   3  21   3      370.52      357.76      9.85 o
   4  21   3       39.76       48.18      5.19 o
  -5  22   3      610.93      617.34     38.12 o
  -4  22   3       61.32       60.07      6.58 o
  -3  22   3      243.18      230.91     10.71 o
  -2  22   3      134.40      165.31      9.58 o
  -1  22   3       11.66       15.20      5.89 o
   0  22   3      148.43      161.38      9.30 o
   1  22   3       19.00       18.25      3.56 o
   2  22   3      107.91      102.17      8.51 o
   3  22   3        0.51        8.97      3.58 o
  -5  23   3      145.27      167.12     10.26 o
  -4  23   3       19.17        8.84      4.24 o
  -3  23   3       81.14       81.87      7.16 o
  -2  23   3       81.90       94.03      7.30 o
  -1  23   3       42.20       19.23      6.51 o
   0  23   3       17.98       25.30      5.12 o
   1  23   3      146.61      148.56     10.02 o
   2  23   3        0.00        4.88      3.17 o
   3  23   3       65.71       68.52      5.79 o
  -4  24   3        2.33        0.00      4.13 o
  -3  24   3        2.69        0.07      3.66 o
  -2  24   3       98.55      101.73     20.00 o
  -1  24   3       21.24       38.46      8.06 o
   0  24   3       11.59       13.34      5.89 o
   1  24   3        0.03        0.00      4.01 o
   2  24   3       75.01       68.38     14.42 o
  -3  25   3       17.90       15.65      4.79 o
  -2  25   3        3.33        5.27      4.96 o
  -1  25   3       16.80       19.85      6.82 o
   0  25   3        0.51        3.10      4.96 o
   1  25   3       43.75       44.29      6.93 o
   2  25   3        5.85        3.30      4.62 o
  -2  26   3      111.14      107.62     13.03 o
  -1  26   3        2.76        4.03      4.65 o
   0  26   3       78.60       73.19     11.16 o
   1  26   3        1.57        1.15      4.65 o
  -8   0   4      137.16      144.21     14.58 o
  -7   0   4      234.20      224.74     21.31 o
  -6   0   4       98.75      103.07      6.13 o
  -5   0   4      854.85      875.29     13.93 o
  -4   0   4     1883.64     2009.11     29.45 o
  -3   0   4      196.56      197.55      6.01 o
  -2   0   4     1144.06     1236.33     18.03 o
  -1   0   4      736.97      613.80     11.10 o
   0   0   4     5356.94     5899.24     51.95 o
   1   0   4      447.40      445.36      8.50 o
   2   0   4       44.50       53.44      3.98 o
   3   0   4      336.87      345.45      8.04 o
   4   0   4     7001.56     6899.34     73.38 o
   5   0   4       11.68       16.71      4.81 o
   6   0   4      444.46      407.48     16.43 o
  -9   1   4      123.52      137.39     15.20 o
  -8   1   4        5.94        2.61      5.27 o
  -7   1   4      404.93      375.42      8.54 o
  -6   1   4       75.21       73.40      3.19 o
  -5   1   4      327.70      301.49      4.94 o
  -4   1   4     2933.34     2992.01     25.33 o
  -3   1   4     3110.01     3215.24     34.42 o
  -2   1   4     2876.18     2835.66     25.72 o
  -1   1   4        9.33       12.79      1.54 o
   0   1   4     5725.20     5480.94     36.04 o
   1   1   4      703.92      784.11      8.55 o
   2   1   4     3180.63     3082.02     23.38 o
   3   1   4     1543.30     1512.39     14.41 o
   4   1   4      205.60      323.26     12.27 o
   5   1   4       96.47       83.29      5.18 o
   6   1   4       42.19       52.58      5.58 o
  -9   2   4        1.51        9.30      6.82 o
  -8   2   4       63.20       58.04      7.01 o
  -7   2   4      126.47      158.23      5.43 o
  -6   2   4      445.12      459.87      6.84 o
  -5   2   4       15.31       30.45      2.00 o
  -4   2   4      377.81      429.65      8.18 o
  -3   2   4     5725.06     5731.28     49.67 o
  -2   2   4        7.94       15.17      1.82 o
  -1   2   4      703.18      697.27      8.63 o
   0   2   4     2713.89     2873.76     22.28 o
   1   2   4        8.50        5.34      1.29 o
   2   2   4     1476.79     1439.18     13.10 o
   3   2   4     1861.04     1800.39     16.26 o
   4   2   4     1629.97     1633.01     17.28 o
   5   2   4       37.93       41.89      4.05 o
   6   2   4        2.45        8.09      3.59 o
  -9   3   4        1.89        7.75      7.13 o
  -8   3   4      129.75      154.16      9.80 o
  -7   3   4     2010.66     1940.41     21.54 o
  -6   3   4       22.13       34.88      3.07 o
  -5   3   4      371.08      353.42      5.44 o
  -4   3   4      197.68      164.53      4.79 o
  -3   3   4     3580.56     4265.88     45.31 o
  -2   3   4     1296.27     1272.47     16.30 o
  -1   3   4     1435.87     1396.87     13.13 o
   0   3   4     3967.06     4102.36     30.52 o
   1   3   4     3901.35     4301.70     29.92 o
   2   3   4      187.63      188.65      5.54 o
   3   3   4      361.92      330.30      5.93 o
   4   3   4      110.81      158.27     11.23 o
   5   3   4       79.74       96.47      5.66 o
   6   3   4      198.92      194.55      8.40 o
  -9   4   4       28.70       28.53      8.68 o
  -8   4   4      130.27      164.53      8.06 o
  -7   4   4        0.37       34.38      5.65 o
  -6   4   4      857.00      849.82     13.13 o
  -5   4   4        2.70        1.87      1.38 o
  -4   4   4     1079.76     1158.03     10.63 o
  -3   4   4      241.36      221.90      7.20 o
  -2   4   4      227.03      216.72      5.42 o
  -1   4   4     2181.26     2143.39     16.79 o
   0   4   4      178.38      213.19      4.21 o
   1   4   4      112.89      101.81      3.89 o
   2   4   4        0.17        2.75      1.42 o
   3   4   4       48.92       42.56      4.05 o
   4   4   4       47.71       73.50      7.01 o
   5   4   4       19.78       30.80      3.72 o
   6   4   4      282.02      283.81      8.74 o
  -9   5   4      156.30      164.68     16.44 o
  -8   5   4      344.42      308.04     11.15 o
  -7   5   4     2417.00     2324.74     28.16 o
  -6   5   4      101.52      140.72      5.32 o
  -5   5   4      150.40      140.64      5.01 o
  -4   5   4        8.44       11.06      1.62 o
  -3   5   4       27.01       79.77      4.15 o
  -2   5   4      312.92      301.38      8.59 o
  -1   5   4      662.59      648.11      6.63 o
   0   5   4     1645.64     1577.67     13.82 o
   1   5   4     2142.58     2335.69     18.06 o
   2   5   4      276.70      256.87      4.77 o
   3   5   4       90.35       96.30      6.67 o
   4   5   4      255.36      266.28      9.91 o
   5   5   4     1014.40     1006.54     25.01 o
   6   5   4        2.08        7.45      3.28 o
  -8   6   4       85.91      107.30      6.98 o
  -7   6   4       31.02       56.50      4.77 o
  -6   6   4     1787.44     1761.39     22.74 o
  -5   6   4      425.41      402.23      7.81 o
  -4   6   4      265.67      297.86      5.93 o
  -3   6   4     2456.32     2441.51     39.73 o
  -2   6   4      246.77      222.40      4.98 o
  -1   6   4      706.23      666.33      7.21 o
   0   6   4     1092.86     1184.12     11.24 o
   1   6   4      436.25      453.87      5.91 o
   2   6   4     1124.80     1055.07     10.72 o
   3   6   4     2195.61     2171.16     20.67 o
   4   6   4     2613.57     2595.21     26.89 o
   5   6   4      526.17      529.68     11.19 o
   6   6   4       87.94       91.23      6.15 o
  -8   7   4       40.01       48.45      6.18 o
  -7   7   4       70.31       75.46      6.76 o
  -6   7   4      253.86      269.88     13.73 o
  -5   7   4        0.11        5.84      3.05 o
  -4   7   4       39.20       37.60      2.60 o
  -3   7   4      876.77      900.06     12.06 o
  -2   7   4      544.57      520.71      8.31 o
  -1   7   4       33.46       45.32      2.05 o
   0   7   4      121.18      160.88      3.63 o
   1   7   4       21.18       22.64      1.71 o
   2   7   4       33.47       24.61      2.04 o
   3   7   4       57.45       65.57      3.69 o
   4   7   4       13.62       46.07      6.47 o
   5   7   4        0.81       10.07      3.07 o
   6   7   4        4.45        5.78      2.93 o
  -8   8   4        8.95       16.00      3.85 o
  -7   8   4       41.43       74.24      5.61 o
  -6   8   4     1497.06     1506.76     24.55 o
  -5   8   4      439.02      454.05     13.46 o
  -4   8   4      533.88      542.07     10.84 o
  -3   8   4     3490.85     3397.11     36.91 o
  -2   8   4      252.13      281.73      6.84 o
  -1   8   4      152.14      127.05      4.15 o
   0   8   4     3039.73     3169.83     22.80 o
   1   8   4       91.91       88.57      3.21 o
   2   8   4      916.26      907.89      9.82 o
   3   8   4     1278.63     1294.79     14.71 o
   4   8   4     2864.60     2801.46     36.01 o
   5   8   4       24.39       33.18      3.75 o
   6   8   4       40.57       48.93      4.52 o
  -8   9   4      267.90      254.28      9.22 o
  -7   9   4      763.67      770.38     17.58 o
  -6   9   4      215.66      224.45      9.21 o
  -5   9   4      438.49      414.66     13.02 o
  -4   9   4      117.44      111.68      5.34 o
  -3   9   4      197.39      164.19      4.99 o
  -2   9   4      212.96      237.84      5.56 o
  -1   9   4      765.48      717.20     10.44 o
   0   9   4        4.88        3.63      1.22 o
   1   9   4      934.39      975.12     10.69 o
   2   9   4      588.44      569.44      7.73 o
   3   9   4       13.32       28.05      2.81 o
   4   9   4        4.80       27.77      3.91 o
   5   9   4      293.92      313.25      8.69 o
   6   9   4       33.43       47.54      4.54 o
  -8  10   4       63.72       72.55      9.43 o
  -7  10   4      222.22      256.78     10.58 o
  -6  10   4       49.46       59.72      6.03 o
  -5  10   4        5.77        6.54      3.08 o
  -4  10   4       53.37       60.55      7.60 o
  -3  10   4      805.37      811.21     11.85 o
  -2  10   4      459.19      441.85      8.09 o
  -1  10   4     1042.37      954.89     10.81 o
   0  10   4      458.35      479.10      6.44 o
   1  10   4      635.77      659.83      8.52 o
   2  10   4      183.67      187.68      4.54 o
   3  10   4     1310.95     1280.77     14.74 o
   4  10   4      569.34      577.51     10.07 o
   5  10   4      450.61      471.47      9.84 o
   6  10   4      307.49      327.86     10.05 o
  -8  11   4        8.53        7.53      4.28 o
  -7  11   4      933.95      877.52     19.26 o
  -6  11   4       14.87       19.88      4.38 o
  -5  11   4      309.52      274.92      9.66 o
  -4  11   4      187.74      238.30      9.91 o
  -3  11   4     2092.95     2141.41     34.71 o
  -2  11   4      605.70      562.60     10.84 o
  -1  11   4      174.32      172.96      5.73 o
   0  11   4     2549.31     2461.53     20.49 o
   1  11   4     1816.43     1902.16     17.56 o
   2  11   4      553.22      533.09      7.62 o
   3  11   4      855.77      819.01     11.33 o
   4  11   4      119.12      117.60      6.13 o
   5  11   4       26.32       41.50      4.05 o
   6  11   4      100.19      112.63      9.06 o
  -8  12   4       17.28       18.27      5.11 o
  -7  12   4      170.36      175.73      9.94 o
  -6  12   4        0.28        0.42      3.42 o
  -5  12   4      144.87      154.26     10.70 o
  -4  12   4      640.86      596.62     16.07 o
  -3  12   4       19.83       31.71      4.19 o
  -2  12   4        3.25        4.22      1.93 o
  -1  12   4        2.45        1.34      1.14 o
   0  12   4       50.38       53.64      3.15 o
   1  12   4      898.13      932.36     11.95 o
   2  12   4        2.00        2.99      1.57 o
   3  12   4      284.42      299.67      6.84 o
   4  12   4      338.36      334.21      7.85 o
   5  12   4      410.07      380.72      9.00 o
   6  12   4        2.33        3.13      3.15 o
  -8  13   4        5.87       14.90     15.06 o
  -7  13   4      218.66      201.69     10.99 o
  -6  13   4       14.00       21.30      4.46 o
  -5  13   4       92.84      100.52      7.36 o
  -4  13   4        0.30        2.07      3.12 o
  -3  13   4      807.14      832.94     14.53 o
  -2  13   4      163.47      156.44      6.05 o
  -1  13   4       34.17       38.12      2.49 o
   0  13   4     1012.20     1018.26     12.54 o
   1  13   4       68.29       90.11      4.73 o
   2  13   4       75.38       72.14      3.46 o
   3  13   4      190.03      200.79      5.80 o
   4  13   4        3.68       11.61      2.68 o
   5  13   4        1.73        8.56      2.87 o
  -7  14   4        0.44        7.63      4.26 o
  -6  14   4       29.43       47.71      5.82 o
  -5  14   4       25.06       26.84      4.63 o
  -4  14   4      715.73      735.77     22.98 o
  -3  14   4       28.14       28.56      4.53 o
  -2  14   4      167.81      164.93     11.24 o
  -1  14   4      789.50      796.74     12.38 o
   0  14   4      502.30      544.20      8.80 o
   1  14   4       16.89       10.82      2.43 o
   2  14   4       26.82       23.21      2.75 o
   3  14   4        0.24        4.15      2.13 o
   4  14   4      821.96      822.26     12.52 o
   5  14   4       25.55       24.62      3.58 o
  -7  15   4       32.12       31.65      5.78 o
  -6  15   4      542.92      521.33     21.13 o
  -5  15   4      280.00      250.39      9.98 o
  -4  15   4      301.16      271.85     15.10 o
  -3  15   4      156.61      160.60      7.56 o
  -2  15   4        4.65        5.53      2.48 o
  -1  15   4       45.51       45.51      4.35 o
   0  15   4     4431.81     4357.07     42.80 o
   1  15   4        5.93        3.20      1.75 o
   2  15   4      410.53      388.14      9.07 o
   3  15   4      187.12      214.51      6.64 o
   4  15   4        0.07        6.65      3.30 o
   5  15   4      384.16      379.80      9.46 o
  -7  16   4        2.55        7.35      4.55 o
  -6  16   4      955.55      901.15     19.98 o
  -5  16   4       68.90       85.41     17.13 o
  -4  16   4       33.68       43.62      5.23 o
  -3  16   4      209.43      207.59      8.39 o
  -2  16   4       40.65       40.71      4.21 o
  -1  16   4      418.43      404.61     11.58 o
   0  16   4      385.65      437.08      9.67 o
   1  16   4      245.86      252.80     11.27 o
   2  16   4       42.11       46.73      4.17 o
   3  16   4      141.52      152.83      6.85 o
   4  16   4      634.21      620.46     12.00 o
   5  16   4        0.53       10.90      3.23 o
  -7  17   4      278.36      263.52     11.57 o
  -6  17   4      144.08      167.11      9.85 o
  -5  17   4       44.96       37.45      5.52 o
  -4  17   4       22.95       15.75      4.62 o
  -3  17   4       18.22       20.62      4.79 o
  -2  17   4        0.04        0.00      2.13 o
  -1  17   4      118.50      122.00      6.50 o
   0  17   4      131.03      131.35      6.82 o
   1  17   4      333.35      356.87     10.68 o
   2  17   4       25.31       22.20      3.31 o
   3  17   4      141.68      166.25      8.15 o
   4  17   4        0.42        4.64      3.67 o
  -6  18   4      260.64      255.41     15.89 o
  -5  18   4        9.78       17.48      4.69 o
  -4  18   4       78.84       74.22      6.73 o
  -3  18   4       54.46       57.23      8.01 o
  -2  18   4        0.00        0.00      2.48 o
  -1  18   4      165.94      182.39      6.71 o
   0  18   4        2.10        6.71      3.71 o
   1  18   4      143.20      145.10      8.83 o
   2  18   4        0.04        2.80      2.40 o
   3  18   4       31.23       23.10      3.82 o
   4  18   4        9.64       15.93      3.76 o
  -6  19   4        4.30       24.22      5.33 o
  -5  19   4      168.78      174.50     14.74 o
  -4  19   4        9.87       13.47      4.22 o
  -3  19   4       10.89        8.91      3.51 o
  -2  19   4       44.03       52.85      6.04 o
  -1  19   4        2.15        1.38      2.45 o
   0  19   4      151.25      136.59     11.79 o
   1  19   4      125.90      143.59      9.53 o
   2  19   4      237.24      232.65      7.70 o
   3  19   4        0.90        2.19      3.03 o
   4  19   4        0.73        4.54      3.29 o
  -6  20   4      248.16      227.74     10.86 o
  -5  20   4        0.35        0.85      4.05 o
  -4  20   4       67.44       64.74     10.87 o
  -3  20   4      157.24      166.13      8.66 o
  -2  20   4      130.76      144.37     11.37 o
  -1  20   4       56.35       52.83     13.65 o
   0  20   4        0.30        0.00      3.57 o
   1  20   4      193.82      175.70     18.61 o
   2  20   4       71.25       81.63      5.62 o
   3  20   4      668.41      680.88     14.06 o
   4  20   4      163.38      156.27      9.56 o
  -5  21   4        3.83        6.17      4.06 o
  -4  21   4       25.27       32.37      8.45 o
  -3  21   4      196.66      188.74      9.31 o
  -2  21   4        6.01        6.93      3.67 o
  -1  21   4       35.84       28.22      6.82 o
   0  21   4       24.03       86.54     23.88 o
   1  21   4       11.43       11.54      4.53 o
   2  21   4        9.93        7.26      3.78 o
   3  21   4       81.45       90.92      6.48 o
  -5  22   4       13.47       22.99      5.37 o
  -4  22   4       71.38       66.50      7.28 o
  -3  22   4       86.74      102.47     15.75 o
  -2  22   4       78.49       73.34      9.54 o
  -1  22   4        5.79        4.03      4.65 o
   0  22   4      179.05      177.85     10.30 o
   1  22   4       46.65       51.34     11.01 o
   2  22   4        0.07        2.03      3.40 o
   3  22   4      112.84      118.64      8.76 o
  -4  23   4        1.97        0.73      4.09 o
  -3  23   4       26.19       31.19      5.31 o
  -2  23   4      107.25       97.30     21.09 o
  -1  23   4       28.19       35.36      8.37 o
   0  23   4        1.01        6.89     14.73 o
   1  23   4       12.95       15.04      5.29 o
   2  23   4       20.71       27.41      5.01 o
  -4  24   4       17.99       19.78      5.18 o
  -3  24   4      254.16      253.94     10.75 o
  -2  24   4       76.71       59.55      9.92 o
  -1  24   4       28.05       24.19      7.13 o
   0  24   4       19.33        9.47      4.99 o
   1  24   4       36.92       37.23     18.45 o
   2  24   4      113.21       86.79     10.15 o
  -3  25   4      144.34      145.43      9.52 o
  -2  25   4        3.44        9.30      5.58 o
  -1  25   4        2.14        1.24      5.27 o
   0  25   4      336.26      397.59     22.02 o
   1  25   4       54.43       59.17      8.44 o
  -1  26   4       95.61       66.06     11.16 o
  -8   1   5       20.73       13.65      6.51 o
  -7   1   5      175.57      186.64      6.83 o
  -6   1   5       18.19       23.07      3.51 o
  -5   1   5       50.72       57.32      4.28 o
  -4   1   5      745.00      683.91      9.58 o
  -3   1   5      402.51      432.21      7.11 o
  -2   1   5       81.86       79.06      2.76 o
  -1   1   5       34.28       23.09      2.00 o
   0   1   5     3439.96     3592.58     26.87 o
   1   1   5       21.82       31.87      2.28 o
   2   1   5      850.31      880.75     10.84 o
   3   1   5      156.82      178.99      5.27 o
   4   1   5      517.16      504.21      9.01 o
   5   1   5       76.26       69.32      6.07 o
   6   1   5      105.20      106.00     11.28 o
  -8   2   5        1.23        3.73      3.63 o
  -7   2   5      487.48      438.51     14.26 o
  -6   2   5      229.77      229.40      6.53 o
  -5   2   5        0.85        0.00      1.83 o
  -4   2   5     2602.47     2505.16     30.19 o
  -3   2   5      266.56      264.23      6.51 o
  -2   2   5      389.86      369.26      5.85 o
  -1   2   5      165.81      159.55      3.79 o
   0   2   5      167.86      141.86      4.44 o
   1   2   5     2820.10     2766.73     22.59 o
   2   2   5     2962.58     2914.17     24.64 o
   3   2   5      178.31      175.67      5.28 o
   4   2   5        3.08       12.24      2.54 o
   5   2   5      175.28      177.34      7.69 o
   6   2   5        1.55        0.57      3.62 o
  -9   3   5        1.14        8.68      6.82 o
  -8   3   5       29.77       28.39      4.88 o
  -7   3   5        5.69        6.89      3.93 o
  -6   3   5      792.95      735.92     14.42 o
  -5   3   5      162.68      175.89      9.44 o
  -4   3   5      617.33      655.69     11.90 o
  -3   3   5     2996.03     2951.66     33.69 o
  -2   3   5       65.46       68.89      6.52 o
  -1   3   5     1831.90     1711.50     15.65 o
   0   3   5      760.35      797.22      8.65 o
   1   3   5      714.66      668.33      8.43 o
   2   3   5     1197.00     1146.87     11.90 o
   3   3   5       55.78       74.48      4.04 o
   4   3   5       81.59       90.64      5.27 o
   5   3   5       39.64       59.19      4.93 o
   6   3   5        6.78        5.77      3.96 o
  -9   4   5       21.32       16.13      7.44 o
  -8   4   5       70.51       87.27      7.31 o
  -7   4   5       15.57       17.01      4.47 o
  -6   4   5      345.92      344.93      9.73 o
  -5   4   5       79.87       82.58      5.32 o
  -4   4   5       29.73       47.80      3.82 o
  -3   4   5       35.98       56.24      5.25 o
  -2   4   5       30.31       35.91      3.16 o
  -1   4   5      420.64      414.80      5.85 o
   0   4   5       90.10      131.82      5.49 o
   1   4   5      267.81      250.29      5.00 o
   2   4   5      111.68      101.28      3.74 o
   3   4   5     1782.47     1726.32     17.69 o
   4   4   5      329.13      336.20     13.09 o
   5   4   5      553.80      547.62     14.07 o
   6   4   5        6.25        8.86      7.60 o
  -8   5   5       34.61       36.18     14.42 o
  -7   5   5       19.41       24.60      4.48 o
  -6   5   5       32.76       33.48      5.14 o
  -5   5   5        0.20        1.12      2.09 o
  -4   5   5        0.11        2.43      1.79 o
  -3   5   5      741.54      746.86     13.58 o
  -2   5   5      105.20      105.16      4.88 o
  -1   5   5      132.35      135.16      3.34 o
   0   5   5     1745.67     1830.17     17.46 o
   1   5   5      281.61      292.36      5.04 o
   2   5   5      143.00      148.47      4.14 o
   3   5   5      125.51      137.38      6.87 o
   4   5   5       27.79       37.41      3.88 o
   5   5   5       67.47       89.15      5.79 o
   6   5   5       40.20       36.64      5.89 o
  -8   6   5      150.78      172.59     13.70 o
  -7   6   5        1.58        3.67      3.24 o
  -6   6   5       10.88       13.48      4.17 o
  -5   6   5        9.01        7.46      2.60 o
  -4   6   5      131.98      157.47      8.97 o
  -3   6   5      433.57      436.16      9.41 o
  -2   6   5      491.33      479.68      8.91 o
  -1   6   5       10.99       14.39      4.26 o
   0   6   5     2192.10     2291.67     20.91 o
   1   6   5      426.17      426.31      6.21 o
   2   6   5      224.30      227.42      6.40 o
   3   6   5      620.59      618.95     10.76 o
   4   6   5      444.73      428.70     13.13 o
   5   6   5      623.71      625.81     13.02 o
   6   6   5        0.46        0.00      3.65 o
  -8   7   5       37.86       44.85      5.93 o
  -7   7   5       42.05       46.53      5.69 o
  -6   7   5      745.28      699.48     18.01 o
  -5   7   5       87.36      106.15      6.26 o
  -4   7   5        6.45       12.32      2.61 o
  -3   7   5     2755.91     2721.99     28.53 o
  -2   7   5      443.00      414.46      7.75 o
  -1   7   5     7262.99     7046.40     48.60 o
   0   7   5      562.47      613.65      7.82 o
   1   7   5      692.99      617.46      7.80 o
   2   7   5      472.88      433.99      6.83 o
   3   7   5       17.94       33.70      4.05 o
   4   7   5      184.90      197.73      6.85 o
   5   7   5      167.22      183.42      7.83 o
   6   7   5        2.38        3.05      3.97 o
  -8   8   5        1.96        7.43      4.19 o
  -7   8   5      415.27      406.53     15.51 o
  -6   8   5       24.20       25.09      4.92 o
  -5   8   5        7.98        5.03      2.79 o
  -4   8   5     1366.12     1366.92     20.20 o
  -3   8   5       17.85       22.72      3.00 o
  -2   8   5      136.82      113.39      4.29 o
  -1   8   5       15.38       32.49      4.15 o
   0   8   5      347.33      348.45      5.21 o
   1   8   5       14.35        8.32      1.60 o
   2   8   5      247.63      243.74      5.24 o
   3   8   5      283.35      285.15      7.42 o
   4   8   5       11.50       17.25      3.31 o
   5   8   5      311.85      317.57      9.22 o
  -8   9   5       15.45        7.90      4.25 o
  -7   9   5      147.85      161.49      9.29 o
  -6   9   5       35.11       42.09     11.01 o
  -5   9   5       77.77       85.57      7.45 o
  -4   9   5       45.43       38.46      5.56 o
  -3   9   5      117.40      136.34      5.67 o
  -2   9   5       19.61       24.59      3.00 o
  -1   9   5      161.06      142.37      5.81 o
   0   9   5     1794.93     1855.04     15.41 o
   1   9   5       42.90       49.53      2.47 o
   2   9   5      402.01      379.49      6.61 o
   3   9   5      133.39      138.54      5.48 o
   4   9   5      305.09      301.21      7.63 o
   5   9   5       31.25       36.62      4.04 o
  -8  10   5       14.37        9.68      4.34 o
  -7  10   5       43.45       72.19      6.99 o
  -6  10   5       62.33       48.72      5.55 o
  -5  10   5        1.61        0.22      3.20 o
  -4  10   5       22.17       21.78      3.24 o
  -3  10   5      125.24      122.26      7.54 o
  -2  10   5       46.71       43.80      6.23 o
  -1  10   5      225.22      239.38      9.00 o
   0  10   5       45.60       40.55      2.79 o
   1  10   5      146.80      143.97      3.96 o
   2  10   5      414.67      400.51      7.68 o
   3  10   5      362.85      369.10      9.46 o
   4  10   5       16.47       22.60      3.21 o
   5  10   5       61.28       66.72      4.97 o
  -8  11   5       14.92       17.32      4.97 o
  -7  11   5      217.29      209.77      9.94 o
  -6  11   5      179.80      173.98      9.15 o
  -5  11   5       25.67       20.05      4.59 o
  -4  11   5       29.64       30.59      3.70 o
  -3  11   5       97.83       98.36      5.30 o
  -2  11   5      231.04      233.54      7.33 o
  -1  11   5     1863.00     1892.16     22.21 o
   0  11   5        1.79        2.59      1.58 o
   1  11   5      758.88      757.31     10.02 o
   2  11   5        5.16        9.60      2.15 o
   3  11   5       25.41       27.30      3.08 o
   4  11   5      466.49      445.43      9.25 o
   5  11   5        5.88        8.08      3.63 o
  -8  12   5        4.22        3.19      4.07 o
  -7  12   5      612.95      574.86     15.65 o
  -6  12   5      205.28      230.15      9.76 o
  -5  12   5        0.43        4.54      3.88 o
  -4  12   5      412.52      393.89     13.18 o
  -3  12   5      116.91      106.86      6.77 o
  -2  12   5      207.65      213.47      8.31 o
  -1  12   5      163.91      167.57      7.77 o
   0  12   5      110.12       87.02      5.48 o
   1  12   5      556.60      536.22     10.85 o
   2  12   5     1060.35     1019.84     14.06 o
   3  12   5      250.11      256.00      6.61 o
   4  12   5       57.68       65.64      5.37 o
   5  12   5      240.49      248.90      8.61 o
  -7  13   5        1.55       11.08      4.45 o
  -6  13   5      264.34      240.54     10.20 o
  -5  13   5       43.04       41.18      5.33 o
  -4  13   5      474.08      425.40     28.84 o
  -3  13   5        1.61        1.10      2.19 o
  -2  13   5      206.61      193.66      6.97 o
  -1  13   5       22.91       27.18      3.86 o
   0  13   5       57.19       56.29      4.17 o
   1  13   5       17.66       20.69      2.97 o
   2  13   5      596.41      558.33     10.04 o
   3  13   5      275.56      264.60      7.61 o
   4  13   5      185.55      191.51      6.93 o
   5  13   5       41.45       55.88      5.28 o
  -7  14   5        0.12        0.00      3.72 o
  -6  14   5       65.66       74.47      7.02 o
  -5  14   5        0.26        0.00      3.15 o
  -4  14   5        2.29        0.00      3.50 o
  -3  14   5      162.53      154.01      6.68 o
  -2  14   5        2.66        3.41      2.47 o
  -1  14   5      194.27      196.16     11.15 o
   0  14   5      279.80      281.66      8.37 o
   1  14   5       19.38       14.49      2.80 o
   2  14   5      146.44      151.02      6.92 o
   3  14   5      143.81      139.41     11.58 o
   4  14   5      167.74      165.05      7.52 o
   5  14   5       69.94       73.30      6.61 o
  -7  15   5       52.47       49.28      6.69 o
  -6  15   5        3.93        5.01      3.98 o
  -5  15   5       10.08       11.77      4.16 o
  -4  15   5        0.49        6.60      4.07 o
  -3  15   5       48.11       39.35      5.66 o
  -2  15   5       11.71       22.80      3.78 o
  -1  15   5       33.11       37.23      4.45 o
   0  15   5      681.39      672.90     12.35 o
   1  15   5       12.32       12.76      3.32 o
   2  15   5       64.69       71.01     10.16 o
   3  15   5      230.82      221.34      7.18 o
   4  15   5       54.69       51.57      4.77 o
  -7  16   5        0.44        0.17      4.08 o
  -6  16   5       70.66       84.00     13.22 o
  -5  16   5        8.26        6.43      3.99 o
  -4  16   5      143.02      160.77      8.71 o
  -3  16   5      202.36      174.73      9.61 o
  -2  16   5      408.44      419.50     10.96 o
  -1  16   5      194.97      209.86     10.65 o
   0  16   5      538.89      533.26     18.92 o
   1  16   5       73.26       72.35      7.45 o
   2  16   5      654.45      624.82     12.38 o
   3  16   5        0.01        0.00      2.66 o
   4  16   5      111.82      111.08     10.27 o
  -7  17   5        2.75        7.89      4.78 o
  -6  17   5      189.94      185.68     10.36 o
  -5  17   5        4.72        0.00      3.37 o
  -4  17   5      195.86      193.06     12.61 o
  -3  17   5      223.58      221.81     10.95 o
  -2  17   5        3.61        5.62      5.20 o
  -1  17   5     1228.94     1213.37     20.39 o
   0  17   5       20.05       21.09      4.77 o
   1  17   5       13.27        4.45      3.87 o
   2  17   5      342.52      334.06     14.19 o
   3  17   5        6.44        2.37      2.78 o
   4  17   5       65.40       67.58      7.11 o
  -6  18   5        1.10        0.00      4.09 o
  -5  18   5       18.49       23.80      5.03 o
  -4  18   5      164.01      173.61      9.01 o
  -3  18   5       35.59       28.38      5.23 o
  -2  18   5      190.94      186.91     11.60 o
  -1  18   5        1.38       13.53      5.31 o
   0  18   5      185.97      175.19     17.83 o
   1  18   5        1.23        4.60      3.79 o
   2  18   5        4.09        1.46      3.32 o
   3  18   5       89.11       86.97      6.30 o
  -6  19   5       24.31       23.30      5.34 o
  -5  19   5        0.20        0.00      3.68 o
  -4  19   5       15.32       15.55      6.06 o
  -3  19   5        4.46        2.57      3.24 o
  -2  19   5      183.15      191.14     12.62 o
  -1  19   5      445.68      424.49     18.30 o
   0  19   5        5.06        1.77      3.72 o
   1  19   5       53.72       50.78      9.77 o
   2  19   5       22.88       11.97      3.99 o
   3  19   5       13.57       14.43      4.41 o
  -6  20   5       14.68       12.91      5.05 o
  -5  20   5        0.11        4.97      4.11 o
  -4  20   5      119.00      109.53     13.73 o
  -3  20   5        0.11        4.47      3.60 o
  -2  20   5        6.47        5.41      3.71 o
  -1  20   5      118.17      118.02     14.11 o
   0  20   5       20.46        2.71      5.74 o
   1  20   5       26.89       23.71      5.69 o
   2  20   5        6.10        1.53      3.51 o
   3  20   5      141.10      141.28     11.95 o
  -5  21   5      101.64      102.32      8.83 o
  -4  21   5        0.73        8.36      4.33 o
  -3  21   5      223.82      259.95     11.20 o
  -2  21   5       14.79        8.83      3.97 o
  -1  21   5      532.40      504.56     23.42 o
   0  21   5       49.78       49.36      6.98 o
   1  21   5      199.96      210.91     11.82 o
   2  21   5       44.27       51.32      6.07 o
  -5  22   5        2.34        0.69      4.29 o
  -4  22   5      203.99      217.05     25.52 o
  -3  22   5        4.23        1.80      5.28 o
  -2  22   5        9.77       15.78      4.89 o
  -1  22   5       11.41        8.68      5.89 o
   0  22   5        3.66        1.63      4.01 o
   1  22   5       15.09       13.79      5.43 o
   2  22   5       53.62       54.19      8.20 o
  -4  23   5       28.91       32.79      5.81 o
  -3  23   5       15.53        7.93      5.88 o
  -2  23   5        0.21        0.62      4.65 o
  -1  23   5       21.42       22.33      7.13 o
   0  23   5        5.29        6.85      4.77 o
   1  23   5       59.20       35.13      6.88 o
  -3  24   5        9.22        8.89      4.35 o
  -2  24   5        3.18        6.20      5.89 o
  -1  24   5        0.37        0.00      4.34 o
   0  24   5       17.67       25.96      6.22 o
  -7   0   6      114.39      135.84     15.20 o
  -6   0   6      132.10      135.53     14.58 o
  -5   0   6      537.62      530.64     22.33 o
  -4   0   6        2.18        6.51      4.65 o
  -3   0   6        7.49       13.97      2.43 o
  -2   0   6       59.97       73.63      4.70 o
  -1   0   6       41.58       46.57      3.28 o
   0   0   6      146.65      164.66      7.83 o
   1   0   6      199.67      240.20      7.72 o
   2   0   6     3395.46     3270.39     39.39 o
   3   0   6       14.68       10.23      3.32 o
   4   0   6      665.08      662.96     25.12 o
   5   0   6      201.40      166.18     14.27 o
  -8   1   6       64.12      101.72     13.96 o
  -7   1   6      198.03      215.70     11.40 o
  -6   1   6       56.64       55.31      8.53 o
  -5   1   6      117.95      138.83      8.88 o
  -4   1   6     1674.76     1552.72     28.73 o
  -3   1   6      260.30      246.08      6.45 o
  -2   1   6     1526.86     1477.99     16.54 o
  -1   1   6      131.81      153.46      3.92 o
   0   1   6       50.31       53.50      2.74 o
   1   1   6     2018.75     1876.23     21.84 o
   2   1   6      232.73      263.51      6.22 o
   3   1   6       29.78       24.09      2.86 o
   4   1   6       55.24       64.30      4.39 o
   5   1   6        5.19        4.30      4.06 o
  -8   2   6       37.60       32.87      9.92 o
  -7   2   6       49.47       58.93      7.51 o
  -6   2   6      226.71      234.55     13.34 o
  -5   2   6      476.37      440.47     14.25 o
  -4   2   6      151.56      187.65      6.32 o
  -3   2   6      107.74      114.60      4.92 o
  -2   2   6       21.77       28.47      2.72 o
  -1   2   6      254.17      217.84      4.63 o
   0   2   6      493.95      481.28      6.87 o
   1   2   6      200.46      192.67      4.91 o
   2   2   6      196.82      177.48      5.17 o
   3   2   6        2.10        1.49      2.04 o
   4   2   6        1.33        5.37      2.96 o
   5   2   6       91.49      100.43      7.19 o
  -8   3   6      209.60      206.44     13.05 o
  -7   3   6       98.90       87.15     13.03 o
  -6   3   6      121.48      127.01      9.96 o
  -5   3   6        5.00        7.32      3.88 o
  -4   3   6      254.66      310.58      8.04 o
  -3   3   6      540.56      561.30     10.64 o
  -2   3   6     1953.93     1985.09     25.18 o
  -1   3   6      539.78      544.25      9.18 o
   0   3   6       36.89       40.89      2.49 o
   1   3   6       65.15       73.76      3.54 o
   2   3   6      158.57      158.65      5.48 o
   3   3   6      242.58      227.04      6.04 o
   4   3   6      158.44      149.48      7.04 o
   5   3   6       71.72       74.06      5.64 o
  -8   4   6      118.43      153.38     35.05 o
  -7   4   6      100.65      103.58     14.27 o
  -6   4   6        0.45        6.91      4.05 o
  -5   4   6      208.55      251.40     10.41 o
  -4   4   6      171.64      178.71      6.35 o
  -3   4   6       87.46      101.98      6.81 o
  -2   4   6       28.20       41.49      2.78 o
  -1   4   6      783.36      772.10     13.94 o
   0   4   6       88.01       84.02      3.36 o
   1   4   6      155.55      157.89      4.49 o
   2   4   6      108.88      122.59      4.83 o
   3   4   6        1.68        7.50      2.30 o
   4   4   6      449.57      451.46     10.32 o
   5   4   6        9.56       22.29      3.87 o
  -8   5   6        0.63        3.02      5.03 o
  -7   5   6       67.58       65.75     12.10 o
  -6   5   6       79.44       82.77      8.20 o
  -5   5   6      627.64      620.20     12.85 o
  -4   5   6      343.59      331.81      8.68 o
  -3   5   6       22.19       19.98      2.85 o
  -2   5   6      400.23      388.54      9.27 o
  -1   5   6     1831.97     1823.75     26.50 o
   0   5   6      281.42      275.82      5.22 o
   1   5   6      582.88      579.86      8.43 o
   2   5   6        0.18        2.64      1.89 o
   3   5   6      356.27      331.35      8.17 o
   4   5   6      163.20      171.79      7.46 o
   5   5   6      411.43      429.98     10.81 o
  -8   6   6        0.67        4.17      7.60 o
  -7   6   6      251.57      275.71     19.54 o
  -6   6   6      243.48      234.08     10.51 o
  -5   6   6     1100.03     1102.60     23.88 o
  -4   6   6      366.02      355.46      9.12 o
  -3   6   6       43.28       45.41      4.01 o
  -2   6   6      186.63      185.49      6.43 o
  -1   6   6     1239.35     1179.27     18.10 o
   0   6   6      745.22      718.01      9.83 o
   1   6   6     1194.99     1139.84     12.69 o
   2   6   6       39.39       46.95      3.10 o
   3   6   6       11.63       20.55      3.09 o
   4   6   6      505.82      477.11     11.93 o
   5   6   6       70.03       78.28      5.89 o
  -8   7   6        5.29        6.60      5.34 o
  -7   7   6       28.84       39.39     10.85 o
  -6   7   6        2.62        0.41      3.50 o
  -5   7   6       24.27       32.20      3.96 o
  -4   7   6        4.59        8.32      2.55 o
  -3   7   6       23.84       26.63      3.25 o
  -2   7   6        1.29        3.55      2.23 o
  -1   7   6      164.75      162.04      6.47 o
   0   7   6       74.32       88.49      4.39 o
   1   7   6       18.53       23.21      3.05 o
   2   7   6        2.14        0.00      1.91 o
   3   7   6       19.30       26.10      3.32 o
   4   7   6        3.30        6.05      3.08 o
   5   7   6        0.10        2.31      3.36 o
  -8   8   6       23.28       23.59      7.12 o
  -7   8   6      179.04      213.68     18.30 o
  -6   8   6      318.33      295.10     12.07 o
  -5   8   6      196.98      208.56      7.89 o
  -4   8   6       10.71       14.57      2.96 o
  -3   8   6       15.22       19.98      3.13 o
  -2   8   6       78.55       71.14      5.02 o
  -1   8   6      477.73      463.57     10.59 o
   0   8   6      303.11      274.12      8.34 o
   1   8   6      232.46      224.99      5.02 o
   2   8   6        7.96        6.88      2.44 o
   3   8   6       21.53       20.07      4.33 o
   4   8   6      100.72      112.12      6.47 o
   5   8   6       56.12       74.36     15.56 o
  -8   9   6       13.03       10.44      6.31 o
  -7   9   6      271.94      263.86     10.63 o
  -6   9   6        9.91       10.32      4.50 o
  -5   9   6        9.27       18.85      3.93 o
  -4   9   6      179.05      178.68      7.13 o
  -3   9   6      265.26      272.65      8.22 o
  -2   9   6      203.59      193.24      6.97 o
  -1   9   6      222.84      214.84      7.49 o
   0   9   6        3.05        3.72      2.46 o
   1   9   6      542.82      512.27      7.67 o
   2   9   6        3.86        4.66      2.40 o
   3   9   6        1.00        0.51      2.45 o
   4   9   6       43.06       56.45      4.52 o
   5   9   6      182.69      196.10      8.04 o
  -8  10   6        1.00        7.60      8.84 o
  -7  10   6        6.20       18.90      4.50 o
  -6  10   6       75.69       80.05      8.09 o
  -5  10   6      411.53      397.75     13.48 o
  -4  10   6       86.95       81.61      5.78 o
  -3  10   6        4.46        3.29      2.36 o
  -2  10   6      249.06      258.82      8.14 o
  -1  10   6      327.86      318.73      9.11 o
   0  10   6       53.01       51.99      4.83 o
   1  10   6      421.48      405.12      6.87 o
   2  10   6      344.53      315.77      8.35 o
   3  10   6       20.69       18.43      2.87 o
   4  10   6      646.80      639.20     11.75 o
  -8  11   6       85.60      111.12     13.80 o
  -7  11   6      160.91      172.77     12.49 o
  -6  11   6        0.28        0.00      3.84 o
  -5  11   6        3.40        8.05      4.10 o
  -4  11   6      708.10      680.88     14.08 o
  -3  11   6      250.90      256.63      8.34 o
  -2  11   6     1348.08     1290.60     33.08 o
  -1  11   6       95.13      113.71      6.18 o
   0  11   6       24.12       17.79      2.90 o
   1  11   6      564.02      542.80      9.84 o
   2  11   6      137.15      129.42      5.69 o
   3  11   6      128.02      138.33      6.69 o
   4  11   6       27.48       36.15      4.26 o
  -7  12   6       35.64       43.18      6.36 o
  -6  12   6       16.74       21.56      5.21 o
  -5  12   6       33.07       32.74      5.66 o
  -4  12   6        7.55        9.35      3.07 o
  -3  12   6        0.51        1.90      3.96 o
  -2  12   6      151.12      160.35      7.06 o
  -1  12   6        6.64       12.75      3.15 o
   0  12   6       15.93       16.08      3.13 o
   1  12   6      140.77      148.33      6.48 o
   2  12   6      100.10       77.98      4.80 o
   3  12   6       28.09       25.76      3.65 o
   4  12   6       40.18       36.75      4.52 o
  -7  13   6       34.29       62.11     15.44 o
  -6  13   6       27.05       31.71      6.33 o
  -5  13   6        2.88        0.80      3.90 o
  -4  13   6       63.22       55.66      6.56 o
  -3  13   6       64.10       66.80     10.99 o
  -2  13   6      330.36      346.33     10.72 o
  -1  13   6        5.67       17.96      4.38 o
   0  13   6       16.81       16.45      3.60 o
   1  13   6       37.13       43.00      4.14 o
   2  13   6       28.40       23.03      4.27 o
   3  13   6       34.35       37.23      4.19 o
   4  13   6        5.74        4.47      3.58 o
  -7  14   6       55.00       67.65      7.53 o
  -6  14   6        4.28        9.96      4.21 o
  -5  14   6       39.06       52.87      7.00 o
  -4  14   6        6.36        1.12      3.66 o
  -3  14   6      230.75      232.41      8.58 o
  -2  14   6       30.89       33.16      4.41 o
  -1  14   6      314.95      296.33      9.64 o
   0  14   6       60.39       64.83      7.46 o
   1  14   6       19.63       25.49      5.43 o
   2  14   6      287.03      276.07     10.13 o
   3  14   6        2.46        1.42      3.15 o
   4  14   6      174.06      163.01      8.98 o
  -7  15   6       60.62       65.97      7.43 o
  -6  15   6        1.11        0.00      5.63 o
  -5  15   6        1.68        1.01      4.18 o
  -4  15   6      251.04      233.78     11.32 o
  -3  15   6      326.61      313.47      9.99 o
  -2  15   6     1441.26     1342.79     26.88 o
  -1  15   6      262.64      277.19      9.57 o
   0  15   6       42.98       33.72      5.69 o
   1  15   6      371.32      361.74     44.81 o
   2  15   6       76.85       76.42      6.59 o
   3  15   6      337.14      302.58     13.26 o
   4  15   6        0.61        4.82      3.55 o
  -7  16   6       17.39       18.65      5.41 o
  -6  16   6       22.43       25.96      5.39 o
  -5  16   6       56.30       63.20      6.77 o
  -4  16   6       54.58       52.36      7.15 o
  -3  16   6       12.76       11.26      4.54 o
  -2  16   6       64.10       81.76      7.28 o
  -1  16   6      313.08      310.80     11.39 o
   0  16   6        0.03        1.14      3.33 o
   1  16   6      110.01      120.61      9.86 o
   2  16   6        6.43        4.38      4.61 o
   3  16   6       33.56       29.68      5.22 o
  -6  17   6        0.34        3.54      4.19 o
  -5  17   6        0.14        0.00      3.55 o
  -4  17   6       26.24       26.84      8.53 o
  -3  17   6       55.39       51.89      7.06 o
  -2  17   6       25.59       32.25      6.29 o
  -1  17   6       11.19       12.46      3.88 o
   0  17   6       27.41       26.27      5.51 o
   1  17   6       12.58       10.85      7.75 o
   2  17   6        0.00        0.00      2.93 o
   3  17   6       28.64       22.60      6.18 o
  -6  18   6        4.71       10.47      4.77 o
  -5  18   6       15.52       12.44      8.47 o
  -4  18   6       11.87        9.41      4.88 o
  -3  18   6        0.81        0.00      5.58 o
  -2  18   6        0.27        0.00      2.84 o
  -1  18   6       51.16       48.98      6.57 o
   0  18   6       19.65       25.66      5.51 o
   1  18   6       10.94       21.49      5.36 o
   2  18   6        9.85        0.00      3.51 o
   3  18   6        7.34        3.77      5.07 o
  -6  19   6        7.34        9.02      4.80 o
  -5  19   6       19.38       21.05      8.34 o
  -4  19   6       66.77       66.79      7.09 o
  -3  19   6        0.01        0.00      5.12 o
  -2  19   6       68.65       69.65      6.39 o
  -1  19   6        1.36        8.50      4.37 o
   0  19   6        0.17        7.65      4.24 o
   1  19   6      134.36      137.95     11.16 o
   2  19   6       24.56       16.68      4.37 o
  -5  20   6      177.65      200.57     16.57 o
  -4  20   6       49.67       48.12      6.45 o
  -3  20   6        2.94        0.00      4.53 o
  -2  20   6       48.94       64.79      7.97 o
  -1  20   6      185.79      189.23     10.62 o
   0  20   6       88.78      102.93     21.55 o
   1  20   6      226.99      232.08     12.60 o
   2  20   6       12.56        5.13      6.98 o
  -5  21   6       42.46       38.98      6.58 o
  -4  21   6       10.28       12.73      4.79 o
  -3  21   6        1.17        1.07      3.71 o
  -2  21   6       24.31       24.58      5.21 o
  -1  21   6        0.48        2.20      4.10 o
   0  21   6        0.00        0.00      3.71 o
   1  21   6        4.88       12.22      5.11 o
  -4  22   6       18.07       16.63      4.87 o
  -3  22   6       15.14       17.16      9.04 o
  -2  22   6       14.80       24.19      7.75 o
  -1  22   6        2.32        0.99      4.32 o
   0  22   6        4.90        6.70      6.67 o
   1  22   6        3.83        0.13      4.47 o
  -3  23   6       10.22        1.83      4.51 o
  -2  23   6        2.85        0.00      4.34 o
  -1  23   6        7.32        6.20      5.89 o
   0  23   6        1.68        8.16      4.88 o
  -8   1   7       31.27       47.76     11.16 o
  -7   1   7        8.73        3.79      4.68 o
  -6   1   7      294.36      282.13     13.05 o
  -5   1   7       17.51       35.84      8.37 o
  -4   1   7      335.10      302.40     12.06 o
  -3   1   7        0.95        0.00      3.35 o
  -2   1   7     2302.35     2352.90     29.80 o
  -1   1   7       88.74       92.56      4.37 o
   0   1   7      745.10      768.90      9.86 o
   1   1   7       81.22       68.84      3.83 o
   2   1   7       27.01       34.60      3.17 o
   3   1   7      614.98      585.43     13.75 o
   4   1   7      476.72      486.20     11.04 o
  -8   2   7      105.59      121.88     16.44 o
  -7   2   7      161.25      182.76     16.75 o
  -6   2   7      290.61      309.03     14.42 o
  -5   2   7      295.45      271.66     12.39 o
  -4   2   7       26.94       27.07     11.01 o
  -3   2   7      351.15      349.81     13.49 o
  -2   2   7     4987.12     4827.28     53.28 o
  -1   2   7      589.40      583.28      8.64 o
   0   2   7      985.03      987.21     11.50 o
   1   2   7       97.20       99.84      4.46 o
   2   2   7      213.50      200.29      5.77 o
   3   2   7      484.38      499.22      9.54 o
   4   2   7        2.57       17.76      3.46 o
  -8   3   7       46.05       61.72     13.03 o
  -7   3   7        0.21        0.00      4.46 o
  -6   3   7       48.36       58.52     13.80 o
  -5   3   7      778.05      750.94     42.64 o
  -4   3   7       28.31       34.78      6.20 o
  -3   3   7      501.67      475.17     10.52 o
  -2   3   7       16.60       45.70      5.92 o
  -1   3   7       53.93       44.88      4.83 o
   0   3   7     1081.36     1081.70     12.13 o
   1   3   7       95.20      106.86      5.20 o
   2   3   7       17.48       22.33      2.81 o
   3   3   7       11.24       25.84      3.27 o
   4   3   7       58.60       66.17      5.43 o
  -8   4   7        7.73        4.03      7.75 o
  -7   4   7        6.60        0.00      6.51 o
  -6   4   7      255.77      227.67     12.16 o
  -5   4   7      160.44      168.26     12.10 o
  -4   4   7      172.14      159.17      9.52 o
  -3   4   7      195.71      179.61     10.37 o
  -2   4   7     1730.01     1741.44     24.35 o
  -1   4   7        4.03        2.78      2.55 o
   0   4   7      174.87      187.01      5.36 o
   1   4   7     1203.97     1183.93     13.68 o
   2   4   7      353.99      336.73      7.40 o
   3   4   7       94.49      108.29      6.03 o
   4   4   7       13.44       16.71      3.65 o
  -8   5   7        3.21        6.82      7.75 o
  -7   5   7       10.93        6.51      7.44 o
  -6   5   7       98.38      108.16      9.84 o
  -5   5   7      376.25      336.56     13.55 o
  -4   5   7       83.98       98.74      8.54 o
  -3   5   7       35.70       43.73      4.90 o
  -2   5   7      847.18      880.16     15.63 o
  -1   5   7      266.78      255.45      8.24 o
   0   5   7       14.31       19.04      2.89 o
   1   5   7       81.13       75.84      4.01 o
   2   5   7      115.41      113.92      5.05 o
   3   5   7      194.29      209.01      7.28 o
   4   5   7      188.33      184.97      8.13 o
  -8   6   7       24.43       18.92      9.61 o
  -7   6   7        9.34        8.06      7.75 o
  -6   6   7      198.22      215.53     11.79 o
  -5   6   7      102.57      110.08      9.18 o
  -4   6   7       17.02       11.97      3.27 o
  -3   6   7      333.07      334.07      9.26 o
  -2   6   7      169.72      173.71      7.02 o
  -1   6   7        1.99        0.00      2.18 o
   0   6   7       33.46       47.77      3.90 o
   1   6   7      585.14      564.66     10.01 o
   2   6   7       90.00       90.88      4.65 o
   3   6   7      276.01      291.70      8.31 o
   4   6   7       64.01       65.91      5.43 o
  -8   7   7       76.62       75.67     14.58 o
  -7   7   7        9.40        8.68      7.75 o
  -6   7   7      333.14      326.57     20.78 o
  -5   7   7     1468.87     1358.76     28.51 o
  -4   7   7      746.48      682.01     13.93 o
  -3   7   7      900.32      852.18     15.54 o
  -2   7   7      162.88      173.45      9.01 o
  -1   7   7      183.60      179.04      7.23 o
   0   7   7      418.02      361.43      8.54 o
   1   7   7      435.27      433.80     10.43 o
   2   7   7      170.59      177.01      6.94 o
   3   7   7      143.99      154.81      6.96 o
   4   7   7        0.22        2.58      3.19 o
  -8   8   7       91.87      114.98     12.48 o
  -7   8   7       23.42       17.06      8.99 o
  -6   8   7       58.88       66.37     12.72 o
  -5   8   7       13.71       31.02      4.30 o
  -4   8   7       52.90       51.10      5.68 o
  -3   8   7       89.17       88.32      6.12 o
  -2   8   7      178.67      163.37      7.16 o
  -1   8   7      330.56      322.87      9.57 o
   0   8   7        0.67        4.03      3.22 o
   1   8   7     1128.38     1099.14     22.57 o
   2   8   7       20.28       30.54      3.87 o
   3   8   7      588.84      572.92     13.16 o
   4   8   7        9.76       15.89      4.86 o
  -8   9   7       50.11       55.56      9.52 o
  -7   9   7       12.15       17.99      9.30 o
  -6   9   7       98.89       76.29     13.65 o
  -5   9   7       24.29       23.43      5.96 o
  -4   9   7       11.95       10.56      3.22 o
  -3   9   7       43.76       36.78      4.45 o
  -2   9   7     1021.86     1016.30     17.84 o
  -1   9   7        1.36        6.89      3.00 o
   0   9   7      168.35      137.76      7.07 o
   1   9   7       41.82       50.62      4.54 o
   2   9   7        3.96        3.58      3.38 o
   3   9   7      156.93      154.55      8.10 o
   4   9   7      197.35      209.50      8.95 o
  -8  10   7       38.33       54.96     12.72 o
  -7  10   7        0.33        0.00      7.44 o
  -6  10   7        1.56        0.00      6.20 o
  -5  10   7       77.42       79.22      6.32 o
  -4  10   7        0.13        0.00      2.78 o
  -3  10   7      218.92      220.39      8.43 o
  -2  10   7      698.56      718.30     14.88 o
  -1  10   7      218.47      229.28      8.43 o
   0  10   7      295.81      292.81     10.15 o
   1  10   7      167.16      178.99      7.07 o
   2  10   7      133.83      126.67      8.10 o
   3  10   7       15.84       23.85      3.77 o
   4  10   7        1.25        5.07      3.57 o
  -7  11   7       21.41       13.03      9.61 o
  -6  11   7       12.83       10.72      4.84 o
  -5  11   7      590.37      633.16     17.88 o
  -4  11   7      106.27      107.91      8.77 o
  -3  11   7      525.41      553.19     19.03 o
  -2  11   7       98.70      154.53      7.83 o
  -1  11   7       82.29       96.70     10.91 o
   0  11   7      302.09      313.91     12.22 o
   1  11   7       83.17       86.16      6.48 o
   2  11   7      349.13      338.35     11.26 o
   3  11   7        0.22       12.15      4.29 o
  -7  12   7       72.58       56.44     13.34 o
  -6  12   7       60.18       89.05      9.46 o
  -5  12   7      201.79      177.74     10.55 o
  -4  12   7        1.57        0.00      2.89 o
  -3  12   7      183.95      202.54     16.01 o
  -2  12   7     2424.67     2372.05     34.17 o
  -1  12   7       18.68       23.06      4.01 o
   0  12   7      310.04      312.54     10.37 o
   1  12   7       32.81       34.41      4.65 o
   2  12   7       20.32       19.12      4.25 o
   3  12   7      442.41      436.14     13.88 o
  -7  13   7        7.68        1.76      4.16 o
  -6  13   7       70.63       65.82      8.19 o
  -5  13   7        5.43        5.73      4.30 o
  -4  13   7       34.09       31.03      6.00 o
  -3  13   7       98.95       96.19      8.05 o
  -2  13   7      305.12      341.87     10.77 o
  -1  13   7      709.04      669.01     29.11 o
   0  13   7      273.58      275.49      9.93 o
   1  13   7        0.34        0.00      2.92 o
   2  13   7       23.82       21.61      4.61 o
   3  13   7      134.28      122.76      8.90 o
  -7  14   7       15.89       11.56      5.03 o
  -6  14   7      116.74      112.48     10.28 o
  -5  14   7        0.35        0.00      3.84 o
  -4  14   7       11.52       11.53      4.70 o
  -3  14   7        1.67        2.28      3.42 o
  -2  14   7        6.44       16.34      4.14 o
  -1  14   7      361.43      364.62     11.24 o
   0  14   7       50.41       54.04      7.02 o
   1  14   7       13.25       12.51      5.29 o
   2  14   7        2.17        6.20      3.70 o
   3  14   7        4.21        8.22      5.89 o
  -6  15   7       57.07       68.08      8.57 o
  -5  15   7       93.08       82.69     14.42 o
  -4  15   7       23.70       35.21      6.14 o
  -3  15   7        3.33       16.21      4.28 o
  -2  15   7      668.49      690.68     15.66 o
  -1  15   7      107.02      111.95      7.70 o
   0  15   7        0.39        0.00      4.65 o
   1  15   7       86.39       88.02      7.05 o
   2  15   7        8.98        5.95      3.91 o
   3  15   7       48.79       43.51      7.73 o
  -6  16   7       44.60       48.64      7.22 o
  -5  16   7       12.97       16.65      6.98 o
  -4  16   7        0.20        0.00      3.94 o
  -3  16   7      545.91      553.89     14.13 o
  -2  16   7      468.97      463.89     12.99 o
  -1  16   7      194.03      192.61      8.85 o
   0  16   7      194.50      198.80     11.16 o
   1  16   7        4.86        8.36      3.74 o
   2  16   7        6.53        0.00      3.47 o
  -6  17   7        2.09        0.00      4.45 o
  -5  17   7       96.01      104.14     18.92 o
  -4  17   7       21.67       20.16      5.79 o
  -3  17   7       38.17       39.65      6.70 o
  -2  17   7       68.25       82.79      6.83 o
  -1  17   7        1.13        4.55      4.10 o
   0  17   7      217.96      223.03     13.49 o
   1  17   7       40.87       39.94      6.70 o
   2  17   7        0.23        0.00      4.54 o
  -5  18   7        2.20        3.71      6.82 o
  -4  18   7       12.67       12.64      8.37 o
  -3  18   7        8.45       12.41      5.21 o
  -2  18   7        2.89        6.41      3.88 o
  -1  18   7       64.05       68.81     11.63 o
   0  18   7        0.06        3.84      4.46 o
   1  18   7      177.13      181.62      9.21 o
   2  18   7       57.75       50.74      7.89 o
  -5  19   7       72.66       70.95      7.84 o
  -4  19   7      118.04      115.76     10.65 o
  -3  19   7      109.12       98.79      9.83 o
  -2  19   7       33.45       42.02      5.57 o
  -1  19   7       76.57       58.93     11.47 o
   0  19   7        0.01        1.73      4.41 o
   1  19   7        9.51        8.73      4.98 o
  -4  20   7        1.05        0.00      5.89 o
  -3  20   7       12.32       13.00      5.66 o
  -2  20   7       25.18       28.48      5.16 o
  -1  20   7       97.60       84.43      8.92 o
   0  20   7        6.46        1.13      4.77 o
  -4  21   7       18.38       13.77      5.22 o
  -3  21   7       75.82       90.68     16.28 o
  -2  21   7        8.52        0.00      5.27 o
  -1  21   7      108.57      110.52     10.28 o
   0  21   7      163.52      164.69     12.70 o
  -2  22   7       64.09       75.67     12.10 o
  -8   0   8       16.81       17.06      8.68 o
  -7   0   8       15.25        8.68      8.06 o
  -6   0   8     1243.42     1123.92     38.46 o
  -5   0   8       71.34       73.19     12.10 o
  -4   0   8        0.03        0.00      5.89 o
  -3   0   8        1.93        0.00      5.27 o
  -2   0   8     1155.96     1142.22     35.36 o
  -1   0   8      656.08      648.37     25.28 o
   0   0   8     3774.30     3501.50     41.56 o
   1   0   8      152.93      157.27      7.48 o
   2   0   8       12.96       22.31      4.63 o
   3   0   8      155.02      177.16      9.79 o
  -8   1   8        6.82       15.51      6.36 o
  -7   1   8      177.88      185.85     12.82 o
  -6   1   8      355.89      359.31     15.35 o
  -5   1   8        6.91       15.05      5.25 o
  -4   1   8      294.57      319.13     13.60 o
  -3   1   8      110.85      106.38      9.21 o
  -2   1   8       32.50       31.23      5.70 o
  -1   1   8      699.69      712.07     27.85 o
   0   1   8        0.97       23.65      4.84 o
   1   1   8      119.64      114.45      6.68 o
   2   1   8       25.86       31.63      3.58 o
   3   1   8       48.29       54.63      6.55 o
  -8   2   8       57.28       40.01     11.79 o
  -7   2   8       55.72       56.53      8.26 o
  -6   2   8      178.90      157.53     15.04 o
  -5   2   8       18.67       10.59      4.90 o
  -4   2   8       26.10       41.17      6.58 o
  -3   2   8      231.95      228.89     11.40 o
  -2   2   8      316.68      319.41     12.82 o
  -1   2   8      246.93      237.21     11.03 o
   0   2   8        3.38       15.11      3.13 o
   1   2   8      384.67      354.18      7.54 o
   2   2   8      100.07       90.26      5.01 o
   3   2   8        1.11        2.26      2.80 o
  -8   3   8        9.44       15.20      9.30 o
  -7   3   8      108.99      105.44     10.63 o
  -6   3   8      158.88      202.90     13.11 o
  -5   3   8      487.02      483.21     17.06 o
  -4   3   8     1027.92      974.81     23.79 o
  -3   3   8     1653.78     1604.15     31.68 o
  -2   3   8       17.71       27.29      5.37 o
  -1   3   8        8.40       13.52      3.09 o
   0   3   8      140.68      151.46      6.45 o
   1   3   8        9.65       30.22      3.91 o
   2   3   8       58.31       72.47      4.66 o
   3   3   8       34.79       34.26      4.33 o
  -8   4   8        0.14        2.48      8.37 o
  -7   4   8        3.55       17.16     10.39 o
  -6   4   8        0.03        2.35      4.59 o
  -5   4   8      184.61      197.11     11.51 o
  -4   4   8      154.98      174.49     10.96 o
  -3   4   8      501.22      522.39     21.71 o
  -2   4   8      100.29      101.02      8.88 o
  -1   4   8        0.40        4.79      2.49 o
   0   4   8      675.73      693.76     12.75 o
   1   4   8      102.72      111.04      6.26 o
   2   4   8      470.52      487.37     10.53 o
   3   4   8       81.61      101.69      6.23 o
  -8   5   8       10.26       23.88     10.23 o
  -7   5   8       39.65       59.55     13.03 o
  -6   5   8      375.50      383.57     35.20 o
  -5   5   8       34.54       50.88      7.34 o
  -4   5   8       55.27       41.52      6.66 o
  -3   5   8     2952.09     2926.62     48.24 o
  -2   5   8       62.24       60.44      5.37 o
  -1   5   8      496.57      492.57     12.41 o
   0   5   8        0.21        2.77      2.57 o
   1   5   8       16.44       10.20      3.11 o
   2   5   8      421.28      438.77     15.46 o
   3   5   8      451.09      453.15     12.16 o
  -8   6   8      129.23      143.90     18.61 o
  -7   6   8      299.73      324.09     22.33 o
  -6   6   8      297.78      220.90     12.60 o
  -5   6   8      167.00      159.02     11.25 o
  -4   6   8      247.86      253.38     23.26 o
  -3   6   8      481.41      520.94     20.31 o
  -2   6   8      200.60      205.99     12.15 o
  -1   6   8      524.44      492.00     12.51 o
   0   6   8        1.97        1.38      2.51 o
   1   6   8       66.87       61.17      4.94 o
   2   6   8      439.90      421.91     14.81 o
   3   6   8        0.35       10.00      8.22 o
  -8   7   8       13.62       20.16     10.23 o
  -7   7   8        0.00       11.79      8.37 o
  -6   7   8       16.13       24.93     12.10 o
  -5   7   8        5.54        3.86      4.27 o
  -4   7   8        7.34       11.40      5.12 o
  -3   7   8       11.10       23.90      4.25 o
  -2   7   8      139.03      152.22      7.76 o
  -1   7   8        0.19        5.15      3.10 o
   0   7   8       29.79       29.34      3.69 o
   1   7   8        9.48       11.28      3.23 o
   2   7   8        1.65       16.13      4.47 o
   3   7   8       44.87       54.49      6.62 o
  -7   8   8       16.62       12.72      9.61 o
  -6   8   8      333.01      279.43     20.47 o
  -5   8   8       23.27       17.21      5.48 o
  -4   8   8      143.84      163.84     12.06 o
  -3   8   8      306.99      349.16     15.22 o
  -2   8   8      832.36      821.52     16.52 o
  -1   8   8      392.13      396.79     13.41 o
   0   8   8       52.21       45.60      4.32 o
   1   8   8      168.58      152.53      6.93 o
   2   8   8      269.26      284.05     11.10 o
   3   8   8        4.54       16.29      4.90 o
  -7   9   8        1.73        8.37      8.68 o
  -6   9   8       18.44       34.42     10.54 o
  -5   9   8       25.63       50.07      7.56 o
  -4   9   8      130.69      122.33     11.65 o
  -3   9   8     2101.47     2083.15     29.98 o
  -2   9   8      411.52      392.13     11.44 o
  -1   9   8      144.18      161.37      7.85 o
   0   9   8        0.01        5.26      2.78 o
   1   9   8        0.07        2.63      2.87 o
   2   9   8      168.50      186.17      9.54 o
   3   9   8      462.63      458.43     25.59 o
  -7  10   8       63.93      102.96     16.75 o
  -6  10   8      133.86      136.15     17.99 o
  -5  10   8       16.44       25.40      6.18 o
  -4  10   8       34.14       42.93      5.66 o
  -3  10   8       50.34       69.80      6.07 o
  -2  10   8      331.17      351.60     11.06 o
  -1  10   8       19.86       25.93      4.37 o
   0  10   8      545.44      498.97     12.00 o
   1  10   8       24.81       17.80      4.22 o
   2  10   8       48.57       61.35      6.59 o
   3  10   8       46.85       64.98      8.77 o
  -7  11   8      211.80      208.10     22.64 o
  -6  11   8      213.68      205.00     18.61 o
  -5  11   8       65.98       75.96      8.72 o
  -4  11   8      513.98      488.33     13.08 o
  -3  11   8      871.84      869.07     17.59 o
  -2  11   8        0.08        5.56      3.48 o
  -1  11   8      417.66      417.91     12.21 o
   0  11   8       17.81       31.70      5.01 o
   1  11   8       43.14       19.90      4.34 o
   2  11   8        6.02        4.93      3.87 o
  -7  12   8       43.52       52.41     13.03 o
  -6  12   8        1.95        7.13      8.68 o
  -5  12   8       26.51       18.17      5.73 o
  -4  12   8       51.53       57.23      9.18 o
  -3  12   8      105.88      112.43      7.76 o
  -2  12   8       14.20       15.60      5.80 o
  -1  12   8       40.89       59.57      9.13 o
   0  12   8      261.87      252.14     12.35 o
   1  12   8       17.47       19.36      4.52 o
   2  12   8        4.85        4.60      3.90 o
  -6  13   8       15.06       28.22     11.16 o
  -5  13   8        3.06        5.56      5.12 o
  -4  13   8       21.48       22.86      7.44 o
  -3  13   8       34.81       35.75      5.15 o
  -2  13   8       39.04       36.22     10.58 o
  -1  13   8       45.47       61.41      6.29 o
   0  13   8       39.81       51.91      7.32 o
   1  13   8       31.18       28.10      4.92 o
   2  13   8        0.02        0.00      7.91 o
  -6  14   8      109.82      108.24     16.75 o
  -5  14   8       19.03       18.64     16.44 o
  -4  14   8       60.54       62.89      6.47 o
  -3  14   8      170.38      158.02      8.95 o
  -2  14   8        9.42        9.66      4.06 o
  -1  14   8       26.05       31.36      5.04 o
   0  14   8      702.03      682.09     22.33 o
   1  14   8       79.24       64.24      7.45 o
   2  14   8       91.66       86.23     10.09 o
  -6  15   8      158.12      172.13     11.87 o
  -5  15   8       93.80       96.12      9.68 o
  -4  15   8      354.80      352.72     24.04 o
  -3  15   8      101.65      123.49     10.81 o
  -2  15   8       33.65       38.78      5.55 o
  -1  15   8      145.28      163.19      9.16 o
   0  15   8        5.14        9.78      4.92 o
   1  15   8        5.49        9.72      4.25 o
  -5  16   8       24.73       12.93      5.66 o
  -4  16   8      205.07      231.93     13.34 o
  -3  16   8      151.70      140.16     13.30 o
  -2  16   8      378.40      347.26     14.06 o
  -1  16   8       95.49       87.42      9.18 o
   0  16   8       12.43       22.28      6.98 o
   1  16   8        0.22        0.00      4.32 o
  -5  17   8        0.16        0.00      4.53 o
  -4  17   8      144.70      160.38     12.29 o
  -3  17   8      522.04      508.65     15.43 o
  -2  17   8      100.57      108.47     17.41 o
  -1  17   8       52.79       58.22      9.15 o
   0  17   8        6.55        8.86      5.21 o
   1  17   8        2.78        0.00      4.46 o
  -4  18   8       10.88       16.01      6.36 o
  -3  18   8      117.21      122.86     10.94 o
  -2  18   8       99.47       98.86      8.26 o
  -1  18   8        1.69        3.86      4.59 o
   0  18   8      140.16      148.55     12.04 o
  -4  19   8        0.17        0.00      4.65 o
  -3  19   8      525.92      517.11     18.81 o
  -2  19   8       52.69       55.50      6.87 o
  -1  19   8        4.32        3.79      4.69 o
  -7   1   9       15.05        7.39      6.03 o
  -6   1   9       37.13       46.69      8.11 o
  -5   1   9       27.79       32.57      7.75 o
  -4   1   9      338.10      349.10     31.48 o
  -3   1   9        0.68        0.00      3.83 o
  -2   1   9      202.48      201.57     11.29 o
  -1   1   9      152.36      170.58     13.96 o
   0   1   9      265.93      267.68     12.94 o
   1   1   9      556.43      521.96     14.77 o
   2   1   9      331.74      349.63     12.35 o
  -7   2   9       26.19       20.63      6.57 o
  -6   2   9      202.72      186.15     13.10 o
  -5   2   9       36.70       72.95     26.52 o
  -4   2   9      256.88      237.96     19.07 o
  -3   2   9      110.15       96.39     16.28 o
  -2   2   9      189.50      200.57     16.28 o
  -1   2   9      515.62      472.91     27.60 o
   0   2   9        5.59       18.35      4.18 o
   1   2   9      245.33      248.18     13.92 o
   2   2   9       88.68      114.35      7.27 o
  -7   3   9      178.98      219.30     13.70 o
  -6   3   9        1.29       11.22      5.66 o
  -5   3   9        0.62        6.36      5.04 o
  -4   3   9       74.59       98.20      9.54 o
  -3   3   9      220.84      208.98     11.73 o
  -2   3   9      173.78      211.00     11.62 o
  -1   3   9        2.44        9.35      3.64 o
   0   3   9       71.08       62.27      8.24 o
   1   3   9       10.48       19.43      4.08 o
   2   3   9      151.91      167.70      8.67 o
  -7   4   9      368.37      314.76     23.10 o
  -6   4   9       22.32       16.41      8.84 o
  -5   4   9        2.60        0.00      4.59 o
  -4   4   9       41.51       40.40     10.23 o
  -3   4   9      113.82      109.73     10.09 o
  -2   4   9      678.62      639.29     19.41 o
  -1   4   9      331.29      331.63     10.45 o
   0   4   9        0.68        2.98      3.22 o
   1   4   9        0.82        3.43      3.41 o
   2   4   9        9.49       14.32      4.16 o
  -7   5   9        7.47       21.85      6.66 o
  -6   5   9        0.12        0.00      4.65 o
  -5   5   9       22.50       23.88      6.58 o
  -4   5   9      158.13      169.33     12.45 o
  -3   5   9       27.89       34.53      6.58 o
  -2   5   9        6.76       21.48     14.58 o
  -1   5   9        5.57       11.21      3.68 o
   0   5   9       54.05       57.09      5.05 o
   1   5   9      204.30      200.83      8.74 o
   2   5   9      109.15      119.45      8.72 o
  -7   6   9      134.97      140.18     18.30 o
  -6   6   9        0.03        0.00      5.12 o
  -5   6   9       73.59       72.89      9.18 o
  -4   6   9        0.14        2.19      5.74 o
  -3   6   9       14.63       13.56      5.43 o
  -2   6   9      247.33      221.63     12.06 o
  -1   6   9      182.18      196.52      9.31 o
   0   6   9        1.64        0.00      2.82 o
   1   6   9        2.93        9.47      3.57 o
   2   6   9       74.72       82.81      7.56 o
  -7   7   9      161.49      176.16     20.78 o
  -6   7   9       11.81       12.60      6.13 o
  -5   7   9       40.46       46.75      7.98 o
  -4   7   9       64.23       93.07      9.96 o
  -3   7   9      156.74      134.60     12.10 o
  -2   7   9      117.03      138.60     11.18 o
  -1   7   9       55.06       59.69      5.15 o
   0   7   9        3.63       13.61      3.56 o
   1   7   9      121.04      105.76      7.48 o
   2   7   9        7.50       16.58      4.79 o
  -7   8   9       18.57       39.39     11.79 o
  -6   8   9      215.50      196.75     14.33 o
  -5   8   9       80.43      103.21     11.63 o
  -4   8   9       49.10       34.10      6.91 o
  -3   8   9      264.50      253.33     13.04 o
  -2   8   9        3.80        3.12      4.59 o
  -1   8   9      496.95      495.93     13.67 o
   0   8   9        0.95        1.54      3.09 o
   1   8   9      150.93      167.97      7.96 o
   2   8   9      163.28      166.23     10.35 o
  -7   9   9       30.08       28.84     11.16 o
  -6   9   9        0.04        3.72      8.68 o
  -5   9   9       11.57        5.09      5.59 o
  -4   9   9      177.03      186.26     13.69 o
  -3   9   9       28.70       40.53     10.23 o
  -2   9   9       86.95       88.97      7.20 o
  -1   9   9       43.28       51.47      5.96 o
   0   9   9       43.63       39.97      4.68 o
   1   9   9      121.06      119.75      9.71 o
   2   9   9       79.60       87.39     13.49 o
  -6  10   9        7.15        6.51      8.68 o
  -5  10   9       13.23        2.70      5.89 o
  -4  10   9       25.75       26.05      6.78 o
  -3  10   9        9.48       36.69     12.10 o
  -2  10   9      102.55       94.25      7.52 o
  -1  10   9        4.89        9.02      4.60 o
   0  10   9        9.46        5.42      3.21 o
   1  10   9        0.42       10.84      4.29 o
  -6  11   9        0.56        4.65      8.37 o
  -5  11   9       12.34       11.92      6.05 o
  -4  11   9      173.90      199.60     12.83 o
  -3  11   9       17.70       24.36      4.75 o
  -2  11   9       71.41       95.47      7.66 o
  -1  11   9        1.76        5.05      3.88 o
   0  11   9        6.01        3.14      3.27 o
   1  11   9       18.74       21.74      4.75 o
  -6  12   9      110.04      103.27     16.13 o
  -5  12   9       74.32      108.29     11.25 o
  -4  12   9      152.87      164.40     13.01 o
  -3  12   9      204.48      187.42      9.16 o
  -2  12   9       86.47       76.84      7.20 o
  -1  12   9      254.77      243.10     10.47 o
   0  12   9       17.98       18.13      4.40 o
   1  12   9      190.67      170.70     15.04 o
  -6  13   9        0.02        0.00      7.75 o
  -5  13   9        2.95        4.34      8.06 o
  -4  13   9      224.50      251.12     14.23 o
  -3  13   9       55.37       54.21      6.35 o
  -2  13   9       18.54       27.02      5.62 o
  -1  13   9        0.04        2.15      3.64 o
   0  13   9      177.05      154.45      9.38 o
   1  13   9      334.37      351.04     16.01 o
  -5  14   9        6.24       16.13      9.30 o
  -4  14   9       47.68       54.11      7.13 o
  -3  14   9      107.42      131.75      9.19 o
  -2  14   9       73.19       80.99      9.37 o
  -1  14   9       12.38       14.23      4.60 o
   0  14   9        6.46       14.52      8.53 o
  -5  15   9       40.62       10.85      8.68 o
  -4  15   9      109.36      103.76      8.59 o
  -3  15   9       89.90       83.59      7.78 o
  -2  15   9        1.61        1.26      3.99 o
  -1  15   9        7.88       14.35      5.59 o
   0  15   9        8.51        8.15      5.21 o
  -4  16   9        4.78        2.12      5.05 o
  -3  16   9        0.00        1.69      4.10 o
  -2  16   9        2.05        5.10      4.22 o
  -1  16   9       74.44       83.19      9.58 o
  -3  17   9       85.62       72.29     11.18 o
  -2  17   9       30.10       34.22      6.05 o
  -7   0  10       11.24        8.68      9.30 o
  -6   0  10        2.07       11.16      8.68 o
  -5   0  10       15.61       18.61      8.68 o
  -4   0  10      154.85      173.36     18.92 o
  -3   0  10      897.07      751.45     31.94 o
  -2   0  10     1076.66     1043.29     38.15 o
  -1   0  10        0.03        9.30      7.75 o
   0   0  10       20.56       39.08     11.47 o
   1   0  10      196.03      205.93     18.30 o
  -7   1  10        5.52        5.49      6.13 o
  -6   1  10        7.73       14.74      8.99 o
  -5   1  10       14.46       22.00      6.69 o
  -4   1  10       25.84       16.15      6.03 o
  -3   1  10      110.95      154.55     12.49 o
  -2   1  10       10.81       25.47      6.36 o
  -1   1  10       38.19       31.17      6.79 o
   0   1  10       26.69       23.85      6.62 o
   1   1  10        7.69       12.80      6.09 o
  -6   2  10        1.36        4.04      5.69 o
  -5   2  10       69.15       79.42     10.08 o
  -4   2  10        8.88       19.38      6.35 o
  -3   2  10       76.28       98.56     10.40 o
  -2   2  10        0.42       13.17      5.81 o
  -1   2  10       90.26       99.68     10.30 o
   0   2  10        4.85        0.00      5.03 o
   1   2  10        6.10       14.33      6.25 o
  -6   3  10       40.58       61.00      9.64 o
  -5   3  10        0.16        2.02      5.48 o
  -4   3  10        0.76        1.03      4.93 o
  -3   3  10       68.65       81.78      9.64 o
  -2   3  10      354.14      338.29     15.35 o
  -1   3  10       22.15       24.81      9.30 o
   0   3  10       43.57       41.55      7.76 o
   1   3  10      106.83      140.63     12.26 o
  -6   4  10        4.10       11.85      6.44 o
  -5   4  10        0.28        8.18      5.91 o
  -4   4  10      214.80      227.47     14.73 o
  -3   4  10       29.93       37.09      7.45 o
  -2   4  10      422.99      446.23     24.35 o
  -1   4  10       30.66       41.05     10.85 o
   0   4  10       10.44       26.49      6.88 o
   1   4  10      215.31      240.52     10.90 o
  -6   5  10      117.57      115.34     12.38 o
  -5   5  10      310.55      304.90     17.06 o
  -4   5  10      140.25      144.16     12.61 o
  -3   5  10        0.64        2.33      5.04 o
  -2   5  10      238.82      222.28     12.93 o
  -1   5  10      270.71      248.56     13.49 o
   0   5  10      315.70      317.41     14.95 o
   1   5  10      395.03      388.29     13.36 o
  -6   6  10       46.27       50.00      8.77 o
  -5   6  10      133.38      145.34     32.72 o
  -4   6  10        1.08        4.73      5.25 o
  -3   6  10       63.39       60.01      8.76 o
  -2   6  10        4.09       13.77     17.06 o
  -1   6  10       51.02       50.12      5.98 o
   0   6  10       10.42       21.53      4.78 o
   1   6  10       10.23       27.05      5.48 o
  -6   7  10       10.81        8.32      6.13 o
  -5   7  10        4.95       14.93      6.47 o
  -4   7  10        0.59        0.62      5.04 o
  -3   7  10        8.89       10.85      5.92 o
  -2   7  10        7.58        4.97      5.59 o
  -1   7  10       43.25       34.33      5.19 o
   0   7  10        8.40       15.54      7.61 o
  -6   8  10       37.22       39.63      8.48 o
  -5   8  10       68.62       93.81     11.03 o
  -4   8  10        4.23        3.00      5.21 o
  -3   8  10      120.26      131.87     11.95 o
  -2   8  10       12.55       12.11      5.81 o
  -1   8  10       42.05       54.20      6.02 o
   0   8  10       14.74       15.21      7.74 o
  -6   9  10      101.89      102.75     20.00 o
  -5   9  10      263.30      284.07     15.24 o
  -4   9  10       20.89       30.64      7.29 o
  -3   9  10        6.85        7.68      5.69 o
  -2   9  10      136.90      135.67     12.04 o
  -1   9  10      241.83      224.55      9.89 o
   0   9  10      256.35      246.85      9.27 o
  -5  10  10        9.09       10.55      8.53 o
  -4  10  10       20.35       18.32      6.69 o
  -3  10  10       90.88       93.74     10.52 o
  -2  10  10      142.86      163.39     13.16 o
  -1  10  10        7.64        4.83      4.15 o
   0  10  10       12.47       25.80      4.77 o
  -5  11  10        2.12        1.67      6.03 o
  -4  11  10       42.59       46.54      8.84 o
  -3  11  10       61.82       68.93     10.23 o
  -2  11  10       41.84       43.79      8.52 o
  -1  11  10        0.79        0.00      3.17 o
  -4  12  10       47.86       33.46      7.67 o
  -3  12  10       25.13       32.13      7.89 o
  -2  12  10      125.57      123.21     11.94 o
  -1  12  10       18.82       10.82      3.91 o
  -4  13  10        3.43       14.42      6.58 o
  -3  13  10        2.17        3.96      9.77 o
  -2  13  10       14.79       26.09     10.08 o
  -5   1  11      289.01      259.08     15.13 o
  -4   1  11       26.29       19.35      6.69 o
  -3   1  11       98.28      111.63     11.62 o
  -2   1  11      316.30      328.37     18.61 o
  -1   1  11      321.92      358.00     16.88 o
  -5   2  11       15.53       21.85      7.34 o
  -4   2  11        5.77        4.26      7.44 o
  -3   2  11       33.94       48.73      9.46 o
  -2   2  11       44.82       45.94      8.99 o
  -1   2  11       45.87       60.78      9.54 o
  -5   3  11        2.19        6.67      5.92 o
  -4   3  11       19.08       26.89      7.20 o
  -3   3  11       50.43       54.99      9.30 o
  -2   3  11       98.03       99.09     11.18 o
  -1   3  11        0.29        8.97      9.77 o
  -5   4  11       72.28       77.72     10.72 o
  -4   4  11      143.88      159.92     13.81 o
  -3   4  11      178.01      155.74     13.38 o
  -2   4  11        7.08       14.97      6.22 o
  -1   4  11       56.99       63.56      9.64 o
  -5   5  11       15.35       18.51      6.79 o
  -4   5  11        0.00        7.87      6.22 o
  -3   5  11        6.92        4.34      5.92 o
  -2   5  11       78.25       79.33     10.62 o
  -1   5  11      182.58      197.73     20.31 o
  -4   6  11       10.20        0.96      6.00 o
  -3   6  11       46.23       54.95      9.42 o
  -2   6  11       12.67       10.43      6.82 o
  -4   7  11        9.63        8.45     12.10 o
  -3   7  11        1.36        4.15      5.78 o
  -2   7  11        4.65       10.40      6.47 o
  -3   8  11      190.38      208.85     15.67 o
 
